# Supplementary material for: Multi-Omic Dynamics Associate Oxygenic Photosynthesis with Nitrogenase-Mediated H2 Production in Cyanothece sp. ATCC 51142
Source: Sci Rep. 2015 Nov 3;5:16004. doi: 10.1038/srep16004 (PMC4630603; doi:10.1038/srep16004)
Supplement: Supplementary Data [file srep16004-s2.xls]

## Sheet: Master
Locus Tag	Main Role	Subrole	Subsystem	Product	Gene	AC_RNA_Hclust	AC_prot2RNA_4_K-clust	SS RPKM	AC2 RPKM	AC10 RPKM	AC15 RPKM	AC21 RPKM	AC31 RPKM	AC40 RPKM	AC48 RPKM	SS cut-AMT	AC2 cut-AMT	AC10 cut-AMT	AC15 cut-AMT	AC21 cut-AMT	AC31 cut-AMT	AC40 cut-AMT	AC48 cut-AMT
cce_0001	Unknown function	General		hypothetical protein		6_black	0	9	18	32	41	11	32	25	27	0	0	0	0	0	0	0	0
cce_0002				alcohol dehydrogenase		6_black	0	20	32	79	110	54	73	59	72	0	0	0	0	0	0	0	0
cce_0003	Unknown function	General		hypothetical protein		6_black	0	460	776	1925	1903	1362	1416	1966	1349	0	0	0	0	0	0	0	0
cce_0004	Transport and binding proteins	Cations and iron carrying compounds	nickel homeostasis - efflux periplasmic Ni	RND family nickel efflux system protein NrsA	nrsA	0	0	6.5	3	4	8	6	3	6	2	0	0	0	0	0	0	0	0
cce_0005	Transport and binding proteins	Cations and iron carrying compounds	nickel homeostasis - efflux periplasmic Ni	RND family nickel efflux system protein NrsB	nrsB	0	0	3.5	7	1	0	0	2	0	6	0	0	0	0	0	0	0	0
cce_0006	Transport and binding proteins	Cations and iron carrying compounds	nickel homeostasis - efflux periplasmic Ni	RND family nickel efflux system protein NrsC	nrsC	2_blue	0	19	13	38	8	21	18	29	15	0	0	0	0	0	0	0	0
cce_0007	Unknown function	General		hypothetical protein		2_blue	0	25	86	114	52	57	86	56	60	0	0	0	0	0	0	0	0
cce_0008	Unknown function	General		hypothetical protein		0	0	192	299	417	287	130	181	136	154	0	0	0	0	0	0	0	0
cce_0009	Unknown function	General		hypothetical protein		3_yellow	0	345	787	780	671	596	485	525	367	0	0	0	0	0	0	0	0
cce_0010	Mobile and extrachromosomal element functions	Plasmid functions		excision controlling factor protein XisI	xisI	4_magenta	0	127	197	246	246	196	212	215	153	0	0	0	0	0	0	0	0
cce_0011	Mobile and extrachromosomal element functions	Plasmid functions		excision controlling factor protein XisH	xisH	4_magenta	0	222.5	248	290	283	174	221	254	197	0	0	0	0	0	0	0	0
cce_0012	Signal transduction	Two-component systems	nickel homeostasis - periplasmic sensing	redox-responsive and/or Ni(II)-responsive two component signal transduction system response regulator NrsR	nsrR	0	0	33.5	24	53	22	26	29	30	24	0	0	0	0	0	0	0	0
cce_0013	Unknown function	General		hypothetical protein		0	0	5	0	7	10	9	0	0	0	0	0	0	0	0	0	0	0
cce_0014	Defense and invasion systems	Restriction-modification systems		putative site-specific DNA-methyltransferase		2_blue	0	124.5	85	66	45	189	113	132	123	0	0	0	0	0	0	0	0
cce_0015	Regulatory functions	DNA interactions		XRE family transcriptional regulator		2_blue	0	133.5	51	45	41	126	78	63	84	0	0	0	0	0	0	0	0
cce_0016	Signal transduction	Two-component systems	nickel homeostasis - periplasmic sensing	redox-responsive and/or Ni(II)-responsive two component signal transduction system histidine kinase NrsS	nrsS	0	0	8.5	10	0	4	12	5	3	10	0	0	0	0	0	0	0	0
cce_0017	Intracellular trafficking_ assembly_ and processing	Peptidases	membrane protease	intramembrane metalloprotease family M50		6_black	0	39	54	89	81	67	71	64	68	0	0	0	0	0	0	0	0
cce_0018	Unknown function	General		hypothetical protein		6_black	0	26.5	16	18	28	38	35	25	29	0	0	0	0	0	0	0	0
cce_0019	Unknown function	General		uncharacterized protein		6_black	4	1014.5	1196	1922	2590	3799	3410	2924	2855	9.13122e+06	7.75621e+06	6.99132e+06	6.36086e+06	8.52856e+06	8.74836e+06	9.35321e+06	7.30394e+06
cce_0020	Unknown function	General		protein of unknown function TIGR03492		2_blue	0	18.5	28	22	9	16	15	15	18	0	0	0	0	0	0	0	0
cce_0021	Prosthetic groups_ cofactors_ and carriers	Sulfur relay system	iron-sulfur cluster assembly SUF system	putative redox sensory protein SufA	sufA	5_green	0	469	704	921	1089	744	893	770	929	0	0	0	0	0	0	0	0
cce_0022	Unknown function	General		TPR repeat-containing protein		6_black	4	110	71	206	151	173	161	133	125	3.61478e+07	3.10863e+07	3.31793e+07	3.93446e+07	4.5134e+07	4.53507e+07	4.16024e+07	3.54594e+07
cce_0023	Unknown function	General		hypothetical protein		2_blue	0	296.5	422	618	398	454	433	489	369	0	0	0	0	0	0	0	0
cce_0024	Unknown function	General		hypothetical protein		4_magenta	0	126	214	230	240	175	117	215	75	0	0	0	0	0	0	0	0
cce_0025	Defense and invasion systems	General	polymorphic toxins	Uma2 family endonuclease toxin		3_yellow	0	37	58	101	43	41	81	63	66	0	0	0	0	0	0	0	0
cce_0026	Unknown function	General		hypothetical protein		0	0	0.5	0	0	0	4	0	0	0	0	0	0	0	0	0	0	0
cce_0027	Unknown function	General		hypothetical protein		6_black	0	78.5	111	169	139	103	114	138	87	0	0	0	0	0	0	0	0
cce_0028	Defense and invasion systems	General	polymorphic toxins	Uma2 family endonuclease toxin		6_black	0	90	129	188	195	190	168	196	160	0	0	0	0	0	0	0	0
cce_0029				rfrA pentapeptide repeat-containing protein		6_black	0	21	14	42	70	126	55	59	125	NaN	NaN	NaN	348095	1.66511e+06	1.94474e+06	1.46633e+06	1.95087e+06
cce_0030	Amino acid metabolism	Histidine metabolism	histidine biosynthesis	bifunctional phosphoribosyl-ATP pyrophosphohydrolase / phosphoribosyl-AMP cyclohydrolase HisIE	hisIE	6_black	4	146	145	143	180	154	125	144	143	2.79252e+06	2.54981e+06	3.81089e+06	4.47462e+06	4.52407e+06	3.6574e+06	4.08971e+06	5.22685e+06
cce_0031	Unknown function	General		hypothetical protein		3_yellow	0	149	175	207	123	75	78	132	69	0	0	0	0	0	0	0	0
cce_0032	Transport and binding proteins	Cations and iron carrying compounds	ferrous iron uptake system FeoAB	ferrous iron uptake system permease component FeoB	feoB	0	0	21	14	67	135	23	32	31	32	0	0	0	0	0	0	0	0
cce_0033	Transport and binding proteins	Cations and iron carrying compounds	ferrous iron uptake system FeoAB	ferrous iron uptake system accessory component FeoA	feoA	0	0	64	30	209	379	52	89	73	68	0	0	0	0	0	0	0	0
cce_0034	Unknown function	General		hypothetical protein		6_black	0	150	336	582	855	800	629	804	777	0	0	0	0	0	0	0	0
cce_0035	Unknown function	General		hypothetical protein		0	0	257.5	273	259	203	182	203	193	202	0	0	0	0	0	0	0	0
cce_0036	Amino acid metabolism	Alanine_ aspartate and glutamate metabolism	alanine biosynthesis	alanine dehydrogenase Ald	ald	3_yellow	0	30	23	22	36	12	27	20	25	1.05901e+06	1.04084e+06	1.19964e+06	1.34044e+06	820426	969696	1.11269e+06	1.17222e+06
cce_0037	Unknown function	General		hypothetical protein		3_yellow	0	68	116	88	68	77	76	98	55	0	0	0	0	0	0	0	0
cce_0038	Unknown function	General		hypothetical protein		6_black	0	3	0	42	15	0	7	3	28	0	0	0	0	0	0	0	0
cce_0039	Glycan biosynthesis and metabolism	Polysacharide and lipopolysaccharide metabolism	polysaccharide biosynthesis	family 4 glycosyl transferase RfaG	rfaG	4_magenta	0	77	87	55	68	50	28	42	46	0	0	0	0	0	0	0	0
cce_0040				mannosyl transferase B		0	0	138.5	140	57	22	39	40	49	41	0	0	0	0	0	0	0	0
cce_0041	Unknown function	General		hypothetical protein		3_yellow	0	146	151	68	49	37	60	67	47	0	0	0	0	0	0	0	0
cce_0042	Glycan biosynthesis and metabolism	Polysacharide and lipopolysaccharide metabolism	LPS inner core_ ADP-L-glycero-D-manno-heptose biosynthesis	D-glycero-D-manno-heptose 1_7-bisphosphate phosphatase GmhB	gmhB	3_yellow	0	203	193	71	49	63	107	71	123	0	0	0	0	0	0	0	0
cce_0043				phosphoheptose isomerase		0	0	1063	1120	453	565	602	616	502	597	0	0	0	0	0	0	0	0
cce_0044				similar to GDP-fucose synthetase		0	0	950.5	1150	355	430	308	310	350	349	0	0	0	0	0	0	0	0
cce_0045	Mobile and extrachromosomal element functions	Selfish genetic elements	insertion element	transposase		3_yellow	0	30	46	48	43	42	53	42	30	0	0	0	0	0	0	0	0
cce_0046	Mobile and extrachromosomal element functions	Selfish genetic elements	insertion element	transposase		3_yellow	0	29	39	52	15	19	33	52	23	0	0	0	0	0	0	0	0
cce_0047	Unknown function	General		hypothetical protein		0	0	3.5	16	1	0	9	0	21	0	0	0	0	0	0	0	0	0
cce_0048	Unknown function	General		hypothetical protein		0	0	9	6	0	3	0	3	0	0	0	0	0	0	0	0	0	0
cce_0049	Cell structure_ growth_ and death	Toxin-antitoxin systems		toxin-antitoxin system Phd family antidote		6_black	0	179.5	237	268	292	265	256	311	269	0	0	0	0	0	0	0	0
cce_0050	Cell structure_ growth_ and death	Toxin-antitoxin systems		toxin-antitoxin system Txe/YoeB family toxin		1_red	0	91	81	80	121	74	39	124	67	0	0	0	0	0	0	0	0
cce_0051	Unknown function	General		hypothetical protein		2_blue	0	29.5	16	40	12	43	27	37	35	0	0	0	0	0	0	0	0
cce_0052	Unknown function	General		protein of unknown function DUF1499		0	1	102	63	55	64	169	67	81	96	1.04973e+07	9.05504e+06	1.04092e+07	7.84884e+06	8.41861e+06	8.66407e+06	7.54265e+06	8.10586e+06
cce_0053	Unknown function	Enzymes of unknown specificity		family 1 carbohydrate esterase		0	0	50	24	26	49	52	22	24	33	0	0	0	0	0	0	0	0
cce_0054	Intracellular trafficking_ assembly_ and processing	Protein modification and repair	lipoprotein system lgt/lsp/lnt	prolipoprotein diacylglyceryl transferase Lgt	lgt	6_black	0	76.5	91	153	174	110	128	143	225	0	0	0	0	0	0	0	0
cce_0055	Unknown function	General		7TM-HD extracellular/intracellular domain-containing protein		6_black	0	99	123	170	203	151	159	155	150	0	0	0	0	0	0	0	0
cce_0056	Unknown function	General		S layer domain-containing lipoprotein		0	0	76.5	101	141	101	99	103	161	99	0	0	0	0	0	0	0	0
cce_0057	Unknown function	General		hypothetical protein		3_yellow	0	85.5	117	85	53	51	69	60	83	0	0	0	0	0	0	0	0
cce_0058	Unknown function	General		hypothetical protein		6_black	4	102.5	96	63	98	130	148	133	109	2.43748e+06	2.71635e+06	3.18197e+06	5.0494e+06	5.52839e+06	6.77089e+06	7.6186e+06	7.24045e+06
cce_0059	Unknown function	General		hypothetical protein		2_blue	0	83.5	62	37	28	34	45	50	70	0	0	0	0	0	0	0	0
cce_0060	Unknown function	General		hypothetical protein		0	0	49	51	51	36	36	48	89	50	0	0	0	0	0	0	0	0
cce_0061	Carbohydrate metabolism	Glyoxylate and dicarboxylate metabolism	photorespiration (oxidative C2 cycle)	glycolate oxidase FAD-binding subunit GlcD	glcD	2_blue	0	134	145	149	106	127	119	113	115	0	0	0	0	0	0	0	0
cce_0062	Unknown function	General		hypothetical protein		2_blue	0	24	36	27	16	29	16	18	23	0	0	0	0	0	0	0	0
cce_0063	Nucleic acid metabolism	DNA replication_ recombination_ and repair	ruvABC Holliday junction complex	crossover junction endodeoxyribonuclease RuvC	ruvC	0	0	5.5	6	4	9	1	6	4	1	0	0	0	0	0	0	0	0
cce_0064	Amino acid metabolism	Arginine and proline metabolism	ornithine biosynthesis from glutamate_ acetylated branch	N-acetyl-gamma-glutamyl-phosphate reductase ArgC	argC	1_red	3	138.5	114	88	105	90	91	88	81	9.49841e+06	2.30855e+07	2.91727e+07	1.16308e+07	1.80512e+07	1.22362e+07	2.45615e+07	4.31858e+07
cce_0065	Transport and binding proteins			putative chloride extrusion protein		6_black	0	26.5	14	26	22	21	14	15	17	0	0	0	0	0	0	0	0
cce_0066				TrkA-C domain protein		3_yellow	0	19	20	18	12	6	14	32	7	0	0	0	0	0	0	0	0
cce_0067	Transport and binding proteins	Cations and iron carrying compounds	calcium homeostasis	P-type calcium uptake ATPase PacL	pacL	0	0	6	3	9	8	5	10	7	7	0	0	0	0	0	0	0	0
cce_0068			polysaccharide biosynthesis	exopolysaccharide synthesis protein		4_magenta	0	11	12	15	17	4	11	14	2	0	0	0	0	0	0	0	0
cce_0069	Unknown function	General		hypothetical protein		6_black	0	841	944	750	1201	1185	1445	1531	1376	0	0	0	0	0	0	0	0
cce_0070	Unknown function	General		hypothetical protein		5_green	0	30.5	85	123	171	53	78	23	66	0	0	0	0	0	0	0	0
cce_0071	Unknown function	Enzymes of unknown specificity		GTPase of unknown function DUF697		6_black	0	32	55	79	68	62	67	65	50	0	0	0	0	0	0	0	0
cce_0072	Transport and binding proteins	Cations and iron carrying compounds		YggT family putative K+ uptake protein		1_red	0	535	686	482	668	703	714	445	609	0	0	0	0	0	0	0	0
cce_0073	Unknown function	General		hypothetical protein		2_blue	4	103.5	131	106	90	139	90	82	117	2.65757e+07	2.9204e+07	3.53284e+07	4.28315e+07	5.55065e+07	5.36165e+07	5.32105e+07	3.76306e+07
cce_0074	Unknown function	General		inner membrane protein		0	0	21.5	30	21	22	15	17	17	19	0	0	0	0	0	0	0	0
cce_0075	Unknown function	General		hypothetical protein		0	0	0	0	0	0	0	0	0	0	0	0	0	0	0	0	0	0
cce_0076	Cell structure_ growth_ and death	Toxin-antitoxin systems		toxin-antitoxin system PIN family toxin		0	0	4.5	0	5	0	3	11	19	1	0	0	0	0	0	0	0	0
cce_0077	Amino acid metabolism	Cysteine and methionine metabolism	methionine biosynthesis from homoserine	B12-dependent 5-methyltetrahydrofolate--homocysteine methyltransferase MetH	metH	0	0	37.5	52	41	36	42	39	40	33	2.00531e+06	383416	483359	513530	595296	563877	542741	687785
cce_0078	Transport and binding proteins	Anions		Cl:H antiporter		3_yellow	0	15.5	20	9	3	7	11	13	7	0	0	0	0	0	0	0	0
cce_0079	Unknown function	General		hypothetical protein		2_blue	0	78.5	41	30	31	166	81	71	116	0	0	0	0	0	0	0	0
cce_0080	Defense and invasion systems	Protein_ prosthetic group_ membrane repair	photosystem II biogenesis	periplasmic carboxyl-terminal processing serine protease CtpB	ctpB	0	0	178	220	228	221	225	229	238	259	603210	1.04412e+06	NaN	NaN	NaN	NaN	NaN	NaN
cce_0081	Translation	Ribosomal proteins: synthesis and modification	ribosome small subunit	SSU ribosomal protein S14 RpsN	rpsN	0	4	875.5	750	1239	1254	910	1362	1289	1241	6.5581e+07	3.55927e+07	3.1124e+07	3.37888e+07	5.4317e+07	3.24067e+07	4.10887e+07	6.00223e+07
cce_0082	Unknown function	General		hypothetical protein		0	0	23.5	18	19	20	22	29	21	52	0	0	0	0	0	0	0	0
cce_0083	Translation	tRNA and rRNA base modification	tRNA modification factors	leucyl/phenylalanyl-tRNA--protein transferase Aat	aat	2_blue	0	54.5	24	37	24	71	30	39	35	0	0	0	0	0	0	0	0
cce_0084	Translation	tRNA and rRNA base modification	16S rRNA modification	16S rRNA (cytosine1402-N4)-methyltransferase MraW	mraW	2_blue	0	25.5	23	11	16	16	18	25	19	0	0	0	0	0	0	0	0
cce_0085	Unknown function	General		hypothetical protein YCF39	ycf39	0	0	58.5	33	9	12	16	24	25	22	0	0	0	0	0	0	0	0
cce_0086				alpha/beta hydrolase fold protein		4_magenta	0	120	130	93	69	115	61	78	58	0	0	0	0	0	0	0	0
cce_0087	Unknown function	Enzymes of unknown specificity	rSAM/selenodomain system	TIGR041688 familymetallophosphoesterase		3_yellow	0	56.5	70	45	31	33	54	35	30	0	0	0	0	0	0	0	0
cce_0088	Unknown function	General		protein of unknown function DUF3172		3_yellow	0	56.5	60	47	82	42	68	56	58	0	0	0	0	0	0	0	0
cce_0089	Mobile and extrachromosomal element functions	Selfish genetic elements	insertion element	protein of unknown function DUF2887		5_green	0	40	58	75	53	63	44	33	58	0	0	0	0	0	0	0	0
cce_0090				pentapeptide repeat protein RfrP	rfrP	6_black	0	260.5	426	909	798	458	470	599	543	0	0	0	0	0	0	0	0
cce_0091	Transport and binding proteins	Cations and iron carrying compounds	potassium homeostasis	potassium efflux transporter		6_black	0	15	13	16	14	12	14	13	13	0	0	0	0	0	0	0	0
cce_0092	Unknown function	General		hypothetical protein		2_blue	0	46	43	25	5	23	27	22	43	0	0	0	0	0	0	0	0
cce_0093	Unknown function	General		hypothetical protein		6_black	0	80	107	198	207	150	212	212	166	0	0	0	0	0	0	0	0
cce_0094	Unknown function	General		hypothetical protein		6_black	0	47	60	89	120	71	77	78	68	0	0	0	0	0	0	0	0
cce_0095	Unknown function	General		hypothetical protein		0	0	23.5	33	36	52	30	35	30	37	0	0	0	0	0	0	0	0
cce_0096				putative NUDIX hydrolase		4_magenta	0	23	34	36	40	30	19	18	16	0	0	0	0	0	0	0	0
cce_0097	Prosthetic groups_ cofactors_ and carriers	Molybdopterin and tungstate	Cofactor molybdopterin synth	molybdopterin-guanine dinucleotide biosynthesis protein MobA	mobA	3_yellow	0	34	86	99	78	45	69	64	74	0	0	0	0	0	0	0	0
cce_0098	Unknown function	General		hypothetical protein		6_black	0	160.5	65	90	117	170	124	151	189	0	0	0	0	0	0	0	0
cce_0099	Energy metabolism	Photosynthesis - antenna proteins	phycobilisome turnover	phycobilisome degradation protein NblA	nblA	3_yellow	0	88.5	935	1005	969	499	672	633	613	0	0	0	0	0	0	0	0
cce_0100	Energy metabolism	Photosynthesis - antenna proteins	phycobilisome turnover	phycobilisome degradation protein NblA	nblA	3_yellow	0	125.5	823	935	686	452	769	568	518	0	0	0	0	0	0	0	0
cce_0101	Unknown function	General		hypothetical protein		5_green	0	722.5	623	765	674	544	546	522	610	0	0	0	0	0	0	0	0
cce_0102	Unknown function	General		RNA-binding protein		6_black	2	572	461	796	809	666	592	638	643	6.63846e+07	4.8469e+07	6.85885e+07	5.80283e+07	5.31513e+07	6.61708e+07	6.92522e+07	6.2765e+07
cce_0103	Energy metabolism	Carbon fixation in prokaryotes	Calvin-Benson cycle_ Pentose phosphate pathway	ribose 5-phosphate isomerase RpiA	rpiA	6_black	2	204.5	125	182	150	157	171	164	181	5.40266e+07	6.22948e+07	7.39098e+07	6.543e+07	6.77329e+07	7.74879e+07	9.21131e+07	1.00195e+08
cce_0104	Unknown function	General		hypothetical protein		4_magenta	0	2	8	13	21	0	0	0	0	0	0	0	0	0	0	0	0
cce_0105	Unknown function	General		hypothetical protein		2_blue	0	22	18	20	11	16	21	24	16	0	0	0	0	0	0	0	0
cce_0106	Unknown function	General		hypothetical protein		0	0	0.5	0	2	0	0	0	0	5	0	0	0	0	0	0	0	0
cce_0107				reverse transcriptase		1_red	0	114	151	108	207	136	80	130	94	0	0	0	0	0	0	0	0
cce_0108	Unknown function	General		conserved hypothetical membrane protein		2_blue	0	298.5	406	294	233	299	260	338	280	0	0	0	0	0	0	0	0
cce_0109	Unknown function	General		hypothetical protein		1_red	0	33	41	15	20	26	17	19	25	0	0	0	0	0	0	0	0
cce_0110	Unknown function	General		hypothetical protein		6_black	0	1354.5	1772	3222	4451	1811	2149	3835	3419	0	0	0	0	0	0	0	0
cce_0111	Defense and invasion systems	General	polymorphic toxins	Uma2 family endonuclease toxin		6_black	0	48	51	99	169	90	86	144	127	0	0	0	0	0	0	0	0
cce_0112	Unknown function	General		liporotein of unknown function DUF3153		2_blue	2	67.5	28	30	23	89	47	38	55	2.30988e+06	2.67143e+06	3.34326e+06	1.96343e+06	1.43393e+06	2.5733e+06	3.31415e+06	3.4965e+06
cce_0113	Nucleic acid metabolism	RNA degradation	tRNA degradation factors	3'-5' exoribonuclease RNase R Zam	zam	6_black	0	74	48	53	73	85	75	70	81	1.04107e+07	8.88834e+06	1.07368e+07	1.07733e+07	1.1181e+07	1.41615e+07	1.48505e+07	1.38387e+07
cce_0114	Intracellular trafficking_ assembly_ and processing	Enzyme assembly	nickel-dependent hydrogenase	[NiFe] hydrogenase metallocenter assembly carbamoyltransferase HypF	hypF	0	0	7	6	6	7	3	5	7	4	0	0	0	0	0	0	0	0
cce_0115				response regulator		2_blue	0	127.5	114	99	112	153	129	124	100	NaN	1.10414e+06	492898	889019	NaN	1.06779e+06	949194	849180
cce_0116	Unknown function	General		membrane protein of unknown function DUF4079		6_black	0	137	129	208	328	304	197	187	400	0	0	0	0	0	0	0	0
cce_0117	Unknown function	General		hypothetical protein		0	0	10.5	10	5	4	5	5	5	4	0	0	0	0	0	0	0	0
cce_0118	Unknown function	General		protein of unknown function DUF2237		3_yellow	0	73.5	49	51	28	32	61	47	26	0	0	0	0	0	0	0	0
cce_0119	Cell structure_ growth_ and death	Toxin-antitoxin systems		toxin-antitoxin system UPF0150 family toxin		0	0	462.5	1412	683	508	613	610	745	513	0	0	0	0	0	0	0	0
cce_0120	Unknown function	General		hypothetical protein		3_yellow	0	76.5	99	85	93	106	100	114	70	0	0	0	0	0	0	0	0
cce_0121	Unknown function	General		periplasmic protein of unknown function DUF306		0	4	262	284	403	373	468	263	291	262	1.89859e+06	3.06566e+06	7.34393e+06	1.0488e+07	9.71141e+06	1.16549e+07	1.86518e+07	8.32254e+06
cce_0122	Transport and binding proteins		Osmoprotection	ABC-type osmoprotectant uptake system permease and substrate-binding component	proX	3_yellow	0	29.5	23	27	13	24	29	30	15	0	0	0	0	0	0	0	0
cce_0123	Prosthetic groups_ cofactors_ and carriers	Thiamine metabolism	thiamine: TPP from HMP-PP and HET-P	thiamine-monophosphate kinase ThiL	thiL	6_black	0	110	143	155	194	129	172	179	189	0	0	0	0	0	0	0	0
cce_0124	Transport and binding proteins	Amino acids_ peptides and amines		ABC-type nickel transport system permease component NikC	nikC	0	0	22.5	19	10	23	23	23	22	12	0	0	0	0	0	0	0	0
cce_0125	Unknown function	General		divalent cation tolerance-related protein		1_red	0	107	74	51	55	52	39	47	67	0	0	0	0	0	0	0	0
cce_0126				putative glycosyl transferase group 1		2_blue	0	37	30	23	20	44	14	21	31	0	0	0	0	0	0	0	0
cce_0127				glucosyl transferase		3_yellow	0	61	49	25	41	29	30	60	36	0	0	0	0	0	0	0	0
cce_0128	Unknown function	General		hypothetical protein		6_black	0	153	122	135	170	119	134	155	173	0	0	0	0	0	0	0	0
cce_0129	Unknown function	General		protein of unknown function DUF3326		4_magenta	2	72	71	65	83	67	67	83	78	2.42422e+06	3.10703e+06	3.84845e+06	3.21918e+06	4.03308e+06	5.37196e+06	6.54137e+06	5.24476e+06
cce_0130	Intracellular trafficking_ assembly_ and processing	Peptidases	membrane protease	M79 family C-terminal endopeptidase		5_green	0	70.5	89	103	103	86	90	85	95	0	0	0	0	0	0	0	0
cce_0131	Unknown function	General		protein of unknown function DUF3531		6_black	0	65	63	76	66	56	66	65	51	NaN	4.59266e+06	7.14694e+06	7.0053e+06	5.69618e+06	8.65313e+06	9.71264e+06	1.06987e+07
cce_0132	Unknown function	General		hypothetical protein		0	0	10	8	4	6	8	1	1	1	0	0	0	0	0	0	0	0
cce_0133			cell division	probable N-acetylmuramoyl-L-alanine amidase AmiC		1_red	0	33	41	27	31	32	29	17	34	0	0	0	0	0	0	0	0
cce_0134				putative methyltransferase		0	0	13	14	7	6	14	2	9	14	0	0	0	0	0	0	0	0
cce_0135	Defense and invasion systems	Detoxification and inactivation	peroxide detoxification	1-Cys family peroxiredoxin		0	0	741.5	331	372	308	463	493	450	388	3.16671e+08	3.34346e+08	2.92224e+08	2.31526e+08	1.87441e+08	1.58967e+08	1.78866e+08	2.01695e+08
cce_0136	Translation	Ribosomal proteins: synthesis and modification	ribosome large subunit	LSU ribosomal protein L28 RpmB	rpmB	0	0	1857	1581	2887	3328	3388	3029	3214	2953	2.65933e+06	1.63308e+06	1.93725e+06	1.27309e+06	2.22435e+06	1.5396e+06	1.92506e+06	4.58664e+06
cce_0137				putative sulfotransferase		0	0	112.5	108	142	104	146	145	120	105	0	0	0	0	0	0	0	0
cce_0138	Unknown function	Enzymes of unknown specificity		alpha/beta hydrolase fold protein		3_yellow	0	94.5	108	95	78	92	109	101	76	0	0	0	0	0	0	0	0
cce_0139	Unknown function	General		hypothetical protein		3_yellow	0	35.5	39	27	31	19	26	25	17	0	0	0	0	0	0	0	0
cce_0140	Defense and invasion systems	General	polymorphic toxins	Uma2 family endonuclease toxin		4_magenta	0	148.5	221	283	256	217	151	345	151	0	0	0	0	0	0	0	0
cce_0141	Unknown function	Enzymes of unknown specificity		thiopurine S-methyltransferase TpmT	tpmT	3_yellow	0	37.5	31	33	21	40	41	34	23	0	0	0	0	0	0	0	0
cce_0142	Unknown function	General		hypothetical protein		0	0	24.5	23	22	17	22	24	10	15	0	0	0	0	0	0	0	0
cce_0143	Unknown function	General		hypothetical protein		2_blue	0	33.5	22	34	16	50	36	31	54	0	0	0	0	0	0	0	0
cce_0144	Intracellular trafficking_ assembly_ and processing	Peptidases		aminopeptidase PepN	pepN	0	0	42	26	33	32	60	40	30	32	6.48836e+06	7.25596e+06	9.64495e+06	6.20687e+06	8.50107e+06	7.13012e+06	1.11935e+07	1.63205e+07
cce_0145			Sensory transduction	putative circadian clock protein		2_blue	0	89.5	59	28	35	99	41	73	53	0	0	0	0	0	0	0	0
cce_0146	RNA metabolism	Transcription factors		RNA-binding protein		2_blue	0	21049.5	14189	15707	15577	24559	19586	20626	17793	1.24092e+07	3.08284e+06	3.37001e+06	3.00752e+06	3.51618e+06	3.5811e+06	3.5317e+06	2.24123e+06
cce_0147	Natural products biosynthesis	Anti-microbial compounds	bacteriocin	bacteriocin N11P family		6_black	0	348	307	422	476	700	518	399	496	2.58551e+07	2.06477e+06	2.31467e+06	2.65818e+06	3.41815e+06	3.92788e+06	4.23443e+06	4.03759e+06
cce_0148	Transport and binding proteins	Cations and iron carrying compounds		PMCA-type calcium-translocating P-type ATPase		0	0	21	22	47	44	46	45	39	42	0	0	0	0	0	0	0	0
cce_0149	Regulatory functions	Small molecule interactions		Mn/Mg-dependent protein serine/threonine phosphatase		6_black	0	29.5	26	37	33	42	36	37	37	239674	NaN	NaN	298507	145090	222683	NaN	196018
cce_0150	Unknown function	General		hypothetical protein		4_magenta	0	20.5	30	35	22	25	9	22	17	0	0	0	0	0	0	0	0
cce_0151	Unknown function	General		hypothetical protein		5_green	0	101.5	145	132	165	196	143	71	131	0	0	0	0	0	0	0	0
cce_0152				putative dTDP-4-dehydrorhamnose reductase		3_yellow	0	69.5	110	129	96	118	113	112	68	0	0	0	0	0	0	0	0
cce_0153	Nucleic acid metabolism	DNA replication_ recombination_ and repair	phosphate homeostasis	nucleotide phosphatase YjjG	yjjG	6_black	0	21	26	47	49	40	42	58	40	0	0	0	0	0	0	0	0
cce_0154	Regulatory functions	General	plastoquinone pool redox sensory system	type II NADH dehydrogenase Ndh	ndh	6_black	2	44.5	43	100	111	69	64	72	60	2.76776e+06	2.00633e+06	2.96199e+06	3.35163e+06	2.81031e+06	4.21721e+06	5.68473e+06	6.2002e+06
cce_0155	Regulatory functions	Protein interactions	ribosome activity modulation	light-repressed ribosomal subunit interface protein LrtA	lrtA	0	4	616	692	666	1098	908	1006	1032	1097	1.70412e+07	1.31978e+07	1.62009e+07	1.51185e+07	1.77832e+07	1.62285e+07	2.02559e+07	1.94822e+07
cce_0156	Unknown function	General		hypothetical protein		3_yellow	0	24	48	63	63	109	85	39	34	0	0	0	0	0	0	0	0
cce_0157	Prosthetic groups_ cofactors_ and carriers	Biotin and lipoate metabolism	lipoic acid metabolism	lipoyl(octanoyl) transferase LipB	lipB	5_green	0	35	54	59	72	54	51	51	70	0	0	0	0	0	0	0	0
cce_0158	Unknown function	General		protein of unknown function DUF427		6_black	0	70.5	60	153	123	118	82	97	128	0	0	0	0	0	0	0	0
cce_0159	Translation	tRNA and rRNA base modification	queuosine (Q-tRNA) biosynthesis from preQ0	tRNA-guanine transglycosylase Tgt	tgt	0	0	11	4	1	7	10	5	4	9	0	0	0	0	0	0	0	0
cce_0160	Unknown function	General		MOSC domain-containing protein		2_blue	0	34.5	26	34	26	41	39	40	42	0	0	0	0	0	0	0	0
cce_0161	Cell motility and adherance	Surface structures and assembly platforms	type IV pilus	type IV pilus biogenesis protein PilI	pilI	4_magenta	0	26	19	16	5	24	6	17	16	0	0	0	0	0	0	0	0
cce_0162	Unknown function	General		hypothetical protein		0	0	4.5	15	0	0	0	0	3	17	0	0	0	0	0	0	0	0
cce_0163	Unknown function	General		hypothetical protein		6_black	0	137.5	196	347	281	192	240	249	200	0	0	0	0	0	0	0	0
cce_0164	Signal transduction	Two-component systems		two component sensor histidine kinase		6_black	0	22.5	32	45	28	34	42	47	29	0	0	0	0	0	0	0	0
cce_0165	Signal transduction	Two-component systems		two component response regulator		0	0	6	2	2	0	3	0	3	2	0	0	0	0	0	0	0	0
cce_0166	Unknown function	Enzymes of unknown specificity		TIGR00268 family adenine nucleotide alpha hydrolase		0	0	29.5	30	62	56	59	33	61	55	0	0	0	0	0	0	0	0
cce_0167	Unknown function	General		hypothetical protein		3_yellow	0	58	51	41	32	32	48	22	39	0	0	0	0	0	0	0	0
cce_0168	Regulatory functions	General		CP12 family redox sensor		4_magenta	0	708.5	1195	2475	2583	2063	952	877	889	0	0	0	0	0	0	0	0
cce_0169	Unknown function	General		membrane protein of unknown function DUF540		4_magenta	0	81.5	94	134	82	45	46	57	61	0	0	0	0	0	0	0	0
cce_0170	Unknown function	General		hypothetical protein		3_yellow	0	36	44	30	23	10	38	58	23	0	0	0	0	0	0	0	0
cce_0171	Unknown function	General		COG2187 family uncharacterized protein		5_green	0	37	40	61	32	51	35	20	23	0	0	0	0	0	0	0	0
cce_0172	Prosthetic groups_ cofactors_ and carriers	Porphyrin and chlorophyll metabolism	5-aminolevulinate biosynthesis (glutamate pathway)	glutamate-1-semialdehyde 2_1-aminomutase HemL	hemL	6_black	3	155.5	111	148	220	197	183	183	239	3.50146e+07	2.85095e+07	2.17546e+07	1.34936e+07	1.73531e+07	1.27311e+07	1.68376e+07	3.49243e+07
cce_0173	Defense and invasion systems	Detoxification and inactivation	reduction of oxidized methionine	methionine-R-sulfoxide reductase MsrB	msrB	5_green	2	113.5	191	274	370	190	306	229	255	1.35847e+07	1.55113e+07	1.51211e+07	1.47929e+07	1.45974e+07	1.54399e+07	1.81495e+07	1.76083e+07
cce_0174	Defense and invasion systems	Detoxification and inactivation	Glutathione: Non-redox reactions	glutathione S-transferase Gst	gst	0	2	117	107	173	189	109	99	100	128	1.89908e+07	2.80984e+07	3.21663e+07	3.30926e+07	2.66136e+07	3.50724e+07	4.09716e+07	5.03972e+07
cce_0175	Unknown function	General		hypothetical protein		5_green	0	28	25	37	47	34	42	25	39	0	0	0	0	0	0	0	0
cce_0176	Unknown function	General		hypothetical protein		0	0	9	4	2	2	1	8	11	13	0	0	0	0	0	0	0	0
cce_0177				putative CsbD-like protein		4_magenta	0	4	20	19	5	25	0	31	15	0	0	0	0	0	0	0	0
cce_0178	Unknown function	General		hypothetical protein		0	0	0	1	0	0	3	3	5	0	0	0	0	0	0	0	0	0
cce_0179	Unknown function	General		hypothetical protein		0	0	2.5	1	3	0	1	2	1	0	0	0	0	0	0	0	0	0
cce_0180				cardiolipin synthase-like protein		0	0	19.5	22	10	9	14	8	11	23	0	0	0	0	0	0	0	0
cce_0181	Unknown function	General		hypothetical protein		5_green	0	32	19	18	26	26	13	11	35	0	0	0	0	0	0	0	0
cce_0182	Unknown function	General		hypothetical protein		1_red	0	16.5	20	10	25	11	8	14	10	0	0	0	0	0	0	0	0
cce_0183	Unknown function	General		SpoIID/LytB domain protein		0	0	109.5	140	30	33	40	51	50	41	0	0	0	0	0	0	0	0
cce_0184	Mobile and extrachromosomal element functions	Selfish genetic elements	insertion element	transposase		2_blue	0	14	10	6	5	29	9	13	24	0	0	0	0	0	0	0	0
cce_0185	Unknown function	General		hypothetical protein		2_blue	0	3	9	12	0	3	0	0	18	0	0	0	0	0	0	0	0
cce_0186	Unknown function	General		hypothetical protein		2_blue	0	15.5	23	4	1	4	8	4	6	0	0	0	0	0	0	0	0
cce_0187	Mobile and extrachromosomal element functions	Selfish genetic elements	insertion element	transposase		0	0	4	7	6	15	6	2	8	2	0	0	0	0	0	0	0	0
cce_0188	Mobile and extrachromosomal element functions	Selfish genetic elements	insertion element	transposase		3_yellow	0	9.5	9	13	8	22	24	6	0	0	0	0	0	0	0	0	0
cce_0189	Mobile and extrachromosomal element functions	Selfish genetic elements	insertion element	transposase		2_blue	0	14.5	7	24	6	20	31	18	11	0	0	0	0	0	0	0	0
cce_0190	Unknown function	General		hypothetical protein		0	0	3.5	3	1	0	2	2	7	0	0	0	0	0	0	0	0	0
cce_0191	Unknown function	General		hypothetical protein		0	0	10.5	4	8	1	4	7	3	5	0	0	0	0	0	0	0	0
cce_0192	Unknown function	General		hypothetical protein		0	0	60.5	44	48	58	64	111	77	65	0	0	0	0	0	0	0	0
cce_0193	Unknown function	Enzymes of unknown specificity	Chlorophyll Degradation	alpha/beta hydrolase of unknown function DUF1400		0	0	17.5	11	3	6	6	3	6	5	0	0	0	0	0	0	0	0
cce_0194	Unknown function	General		hypothetical protein		0	0	17.5	4	2	24	4	3	23	3	0	0	0	0	0	0	0	0
cce_0196	Unknown function	Enzymes of unknown specificity	Chlorophyll Degradation	alpha/beta hydrolase of unknown function DUF1400		0	0	12.5	9	4	2	9	4	4	13	0	0	0	0	0	0	0	0
cce_0197				putative camphor resistance CrcB protein		0	0	57.5	36	28	18	33	27	19	24	0	0	0	0	0	0	0	0
cce_0198	Regulatory functions	DNA interactions	assimilatory nitrate reduction	nitrite-responsive transcriptional regulator of nitrogen assimilation NtcB	ntcB	0	0	62	174	79	69	43	32	32	31	0	0	0	0	0	0	0	0
cce_0199	Prosthetic groups_ cofactors_ and carriers	Porphyrin and chlorophyll metabolism	chlorophyllide a biosynthesis from protoporphyrin IX	magnesium chelatase subunit BchI	bchI	6_black	0	143	103	115	143	140	120	139	159	3.02867e+07	2.66979e+07	1.36908e+07	8.862e+06	7.83982e+06	9.25634e+06	9.11134e+06	1.08936e+07
cce_0200	Transport and binding proteins	Unknown substrate		AI-2E family autoinducer-2 exporter		4_magenta	0	41	40	31	24	18	16	21	20	0	0	0	0	0	0	0	0
cce_0201	Intracellular trafficking_ assembly_ and processing	Peptidases		prolyl oligopeptidase family protein		0	0	40	32	33	33	32	30	33	30	1.84995e+06	2.41353e+06	2.93376e+06	2.92849e+06	2.93174e+06	3.55471e+06	3.97983e+06	3.8563e+06
cce_0202	Prosthetic groups_ cofactors_ and carriers	Sulfur relay system	common component sulfur relay systems	cysteine desulfurase IscS2	iscS2	0	0	168.5	204	279	437	207	254	272	276	0	0	0	0	0	0	0	0
cce_0203	Unknown function	General		hypothetical protein		0	0	29.5	30	25	21	69	40	31	40	0	0	0	0	0	0	0	0
cce_0204				AMP-dependent synthetase and ligase		0	0	12	8	6	11	9	11	14	11	0	0	0	0	0	0	0	0
cce_0205	Unknown function	General		putative periplasmic protein		5_green	0	116.5	196	252	252	166	196	175	211	0	0	0	0	0	0	0	0
cce_0206				alcohol dehydrogenase		1_red	0	65	56	32	38	45	37	21	41	0	0	0	0	0	0	0	0
cce_0207	Unknown function	Enzymes of unknown specificity		polyketide cyclase / dehydratase family protein		6_black	0	34.5	32	41	45	44	41	36	30	0	0	0	0	0	0	0	0
cce_0208	Translation	tRNA and rRNA base modification	tRNA N6-threonylcarbamoyladenosine modification	tRNA threonylcarbamoyladenosine modification protein TsaD	tsaD	5_green	0	38	50	70	73	53	44	56	67	0	0	0	0	0	0	0	0
cce_0209	Unknown function	General		hypothetical protein		3_yellow	0	28	36	43	24	46	52	42	30	0	0	0	0	0	0	0	0
cce_0210	Amino acid metabolism	Cysteine and methionine metabolism	cysteine biosynthesis from serine	pyridoxyal phosphate-dependent cysteine synthase CysK	cysK	6_black	2	78	94	112	165	120	143	140	132	1.1451e+07	1.2341e+07	1.78881e+07	1.22215e+07	1.39416e+07	1.64986e+07	2.11053e+07	2.57838e+07
cce_0211			sulfur modification of DNA	predicted restriction endonuclease		0	0	218.5	211	110	108	91	106	123	97	0	0	0	0	0	0	0	0
cce_0212	DNA metabolism	General	sulfur modification of DNA	putative sulfurtransferase DndC	dndC	4_magenta	0	69	81	32	27	90	44	55	43	0	0	0	0	0	0	0	0
cce_0213	Defense and invasion systems	General	sulfur modification of DNA	DNA sulfur modification protein DndD	dndD	4_magenta	0	86.5	115	87	94	66	65	71	71	0	0	0	0	0	0	0	0
cce_0214	Unknown function	General		hypothetical protein		6_black	0	163	174	242	333	264	236	272	246	0	0	0	0	0	0	0	0
cce_0215	Unknown function	General		hypothetical protein		6_black	0	103	182	266	191	201	290	411	252	0	0	0	0	0	0	0	0
cce_0216	Unknown function	General		hypothetical protein		2_blue	0	139	118	202	70	159	104	206	98	0	0	0	0	0	0	0	0
cce_0217	Translation	Ribosomal proteins: synthesis and modification	ribosome small subunit	SSU ribosomal protein S4 RpsD	rpsD	6_black	0	838	487	676	924	721	972	921	920	605085	578952	648869	689403	722435	692763	683824	634594
cce_0218	Unknown function	General		hypothetical protein		6_black	0	282.5	138	251	406	224	312	373	243	0	0	0	0	0	0	0	0
cce_0219	Translation	Ribosomal proteins: synthesis and modification	ribosome small subunit	SSU ribosomal protein S1 RpsA	rpsA	6_black	0	871.5	524	642	816	817	930	754	1037	8.89867e+07	9.87178e+07	8.93688e+07	9.66414e+07	1.01569e+08	8.97217e+07	8.82266e+07	8.17843e+07
cce_0220	Signal transduction	Two-component systems		two component signal transduction system histidine kinase		6_black	0	120	92	182	239	145	160	161	143	0	0	0	0	0	0	0	0
cce_0221	Unknown function	General		hypothetical protein		6_black	0	29.5	5	6	26	32	10	23	13	0	0	0	0	0	0	0	0
cce_0222				putative glucose 1-dehydrogenase		6_black	0	11.5	7	19	13	13	28	20	10	0	0	0	0	0	0	0	0
cce_0223	Translation	Ribosomal proteins: synthesis and modification	ribosome large subunit	LSU ribosomal protein L7/L12 RplL	rplL	0	4	1160.5	277	305	348	468	411	453	411	1.82043e+07	2.07714e+07	2.06576e+07	2.98037e+07	3.22184e+07	2.55616e+07	2.32461e+07	1.85499e+07
cce_0224	Translation	Ribosomal proteins: synthesis and modification	ribosome large subunit	LSU ribosomal protein L10 RplJ	rplJ	0	3	1038.5	67	137	268	156	259	288	199	1.43728e+08	1.72745e+08	1.80266e+08	1.43823e+08	1.18996e+08	1.50958e+08	1.64119e+08	1.43795e+08
cce_0225	Translation	Ribosomal proteins: synthesis and modification	ribosome large subunit	LSU ribosomal protein L1 RplA	rplA	6_black	1	923	449	482	505	557	575	569	714	7.56086e+06	8.53478e+06	9.24715e+06	1.13509e+07	8.86785e+06	9.50246e+06	9.85665e+06	7.74233e+06
cce_0226	Translation	Ribosomal proteins: synthesis and modification	ribosome large subunit	LSU ribosomal protein L11 RlpK	rplK	6_black	0	569.5	251	308	420	347	382	413	454	3.28449e+06	2.55729e+06	2.84202e+06	3.08372e+06	3.31193e+06	3.11596e+06	3.27339e+06	2.6462e+06
cce_0227	Transcription	Transcription factors	rRNA transcription factors	transcription antitermination protein NusG	nusG	6_black	1	1216.5	548	745	1070	995	1089	1217	1333	2.01122e+07	2.29707e+07	1.82117e+07	1.6803e+07	1.63824e+07	2.09658e+07	1.7968e+07	1.46304e+07
cce_0228	Intracellular trafficking_ assembly_ and processing	Protein export_ secretion_ and sorting	Sec protein export system	preprotein translocase subunit SecE	secE	6_black	0	2336.5	1186	1604	1834	2062	1990	2062	2799	0	0	0	0	0	0	0	0
cce_0229	Unknown function	General		protein of unknown function DUF1818		6_black	0	54	47	73	70	55	69	64	62	0	0	0	0	0	0	0	0
cce_0230	Unknown function	General		hypothetical protein		4_magenta	0	409.5	382	509	583	308	346	458	407	0	0	0	0	0	0	0	0
cce_0231	Transcription	RNA polymerase	RNA polymerase RpoABCEZ	DNA-directed RNA polymerase omega subunit RpoZ	rpoZ	6_black	4	968.5	807	903	761	876	1110	968	867	8.58329e+06	5.41023e+06	7.6538e+06	7.37933e+06	8.78995e+06	8.04176e+06	6.38162e+06	8.8741e+06
cce_0232	Amino acid metabolism	Arginine and proline metabolism	arginine biosynthesis from ornithine_ carbamoyl-p_ and aspartate (urea cycle)	argininosuccinate lyase ArgH	argH	0	0	100.5	95	44	54	50	91	62	57	2.71074e+06	4.30939e+06	5.03968e+06	2.45366e+06	3.69042e+06	2.05041e+06	4.25027e+06	8.81243e+06
cce_0233	Unknown function	General		hypothetical protein		3_yellow	0	215	226	96	159	103	133	156	92	0	0	0	0	0	0	0	0
cce_0234	Regulatory functions	Protein interactions		sigma factor SigG modulating serine phosphatase RsbU	rsbU	2_blue	0	140.5	116	64	69	90	134	91	94	0	0	0	0	0	0	0	0
cce_0235	Unknown function	General		hypothetical protein		6_black	0	260	153	169	242	291	177	184	192	3.30487e+06	1.82321e+06	1.56529e+06	1.72525e+06	1.93934e+06	1.45795e+06	1.46829e+06	1.49633e+06
cce_0236	Transport and binding proteins	Unknown substrate		DMT superfamily transporter		6_black	0	48.5	43	92	115	44	52	79	63	0	0	0	0	0	0	0	0
cce_0237	Unknown function	General		protein of unknown function DUF2805		6_black	0	13	27	74	76	54	43	35	48	0	0	0	0	0	0	0	0
cce_0238	Unknown function	General		protein of unknown function DUF393		6_black	0	29	48	129	92	51	81	50	70	0	0	0	0	0	0	0	0
cce_0239	Unknown function	General		hypothetical protein		0	0	8	2	5	2	6	3	2	3	0	0	0	0	0	0	0	0
cce_0240	Glycan biosynthesis and metabolism	Peptidoglycan metabolism	peptidoglycan biosynthesis	UDP-N-acetylmuramoylalanine--D-glutamate ligase MurD	murD	2_blue	0	57	41	26	7	23	27	29	27	NaN	628288	1.10566e+06	NaN	NaN	NaN	NaN	NaN
cce_0241	Prosthetic groups_ cofactors_ and carriers	Ubiquinone and other terpenoid-quinone biosynthesis	Tocopherol biosynthesis	homogentisate phytyltransferase HggT	hggT	3_yellow	0	101.5	96	31	28	20	41	41	22	0	0	0	0	0	0	0	0
cce_0242	Unknown function	Enzymes of unknown specificity		glycosyl transferase group 1		3_yellow	0	86	74	39	23	31	28	44	26	0	0	0	0	0	0	0	0
cce_0243	Unknown function	Enzymes of unknown specificity		glycosyl transferase group 1		0	0	239.5	206	103	84	110	94	99	102	0	0	0	0	0	0	0	0
cce_0244	Unknown function	General		hypothetical protein		0	0	63	54	29	20	28	17	17	23	0	0	0	0	0	0	0	0
cce_0245	Transport and binding proteins		trehalose degradation	putative inner-membrane translocator		4_magenta	0	14.5	19	11	6	28	2	8	8	0	0	0	0	0	0	0	0
cce_0246				putative DNA-binding protein starvation-inducible		6_black	4	222	285	1034	1086	750	765	662	796	5.10051e+07	1.0982e+08	1.7986e+08	2.62389e+08	3.51619e+08	3.76841e+08	4.24752e+08	3.4758e+08
cce_0247	Unknown function	General		hypothetical protein		0	1	179.5	173	23	20	22	43	37	33	7.10144e+06	5.66621e+06	5.27744e+06	6.21554e+06	4.80144e+06	3.4871e+06	4.02899e+06	2.54936e+06
cce_0248	Amino acid metabolism	Valine_ leucine and isoleucine metabolism	leucine biosynthesis from pyruvate and acetyl-CoA	(R)-citramalate synthase CimA	cimA	0	0	106	107	139	140	103	148	102	137	3.99891e+06	2.83426e+06	1.0839e+06	1.18359e+06	932890	1.23043e+06	1.32812e+06	1.54377e+06
cce_0249	Unknown function	General		hypothetical protein		3_yellow	0	13	25	8	0	35	8	3	0	0	0	0	0	0	0	0	0
cce_0250	Unknown function	General		hypothetical protein		6_black	0	183.5	173	223	273	284	223	215	211	0	0	0	0	0	0	0	0
cce_0251	Transport and binding proteins	Anions	sulfate reduction to sulfide_ assimilatory	Na:sulfate symporter Sac1	sac1	0	0	11	12	4	3	7	3	5	4	0	0	0	0	0	0	0	0
cce_0252	Unknown function	General		hypothetical protein		0	0	86.5	87	42	44	53	37	45	47	0	0	0	0	0	0	0	0
cce_0253	Unknown function	Enzymes of unknown specificity		glycosyl transferase family protein		0	0	49	49	25	33	31	76	39	31	0	0	0	0	0	0	0	0
cce_0254	Unknown function	Enzymes of unknown specificity		glycosyl transferase group 1		4_magenta	0	81.5	92	43	28	47	30	46	32	0	0	0	0	0	0	0	0
cce_0255	Energy metabolism	Oxidative phosphorylation	NAD(P)H:quinone oxidoreductase (complex I) NdhABCDEFGHIJKLMNOPQS	NADH-plastoquinone oxidoreductase subunit NdhS	ndhS	0	2	517	1018	501	434	535	372	335	393	1.17367e+07	7.3238e+06	8.62031e+06	5.80408e+06	4.52298e+06	7.59575e+06	8.98844e+06	8.09862e+06
cce_0256	Unknown function	General		HAS barrel domain protein		0	0	106.5	122	283	104	74	80	84	69	0	0	0	0	0	0	0	0
cce_0257	Signal transduction	Two-component systems	heat shock	heat stress-responsive two component signal transduction system histidine kinase Hik34	hik34	6_black	0	32	52	64	84	70	60	62	60	0	0	0	0	0	0	0	0
cce_0258	Energy metabolism	Sulfur metabolism	sulfate reduction to sulfide_ assimilatory	phosphoadenosine phosphosulfate reductase CysH	cysH	6_black	0	155	175	251	278	203	208	201	182	2.74906e+06	1.52692e+06	1.65103e+06	1.20574e+06	822677	934436	619295	845437
cce_0259	Regulatory functions	Protein interactions	Glutamate inactivation	glutamine synthetase inactivating factor IF7 GifA	gifA	6_black	0	279	318	581	832	1498	1540	1206	1627	0	0	0	0	0	0	0	0
cce_0260	Translation	Ribosomal proteins: synthesis and modification	Ribosome biogeneses GTPases	ribosome biogenesis GTPase Der	der	6_black	0	37.5	21	50	50	27	42	54	40	0	0	0	0	0	0	0	0
cce_0261	Mobile and extrachromosomal element functions	Selfish genetic elements	insertion element	putative transposase		0	0	11	9	8	13	8	6	12	14	0	0	0	0	0	0	0	0
cce_0262	Unknown function	General		hypothetical protein		6_black	0	3835	5439	11081	11547	14785	12673	11286	11168	0	0	0	0	0	0	0	0
cce_0263	Amino acid metabolism	Phenylalanine_ tyrosine and tryptophan biosynthesis	chorismate biosynthesis via shikimate	3-dehydroquinate dehydratase II AroQ	aroQ	6_black	4	966	1427	2919	3497	1861	1770	3488	2412	734586	882738	2.07197e+06	2.01144e+06	2.06812e+06	3.91826e+06	4.62609e+06	4.76204e+06
cce_0264	Unknown function	General		hypothetical protein		6_black	0	40	78	72	84	57	122	108	89	0	0	0	0	0	0	0	0
cce_0265	Unknown function	General		hypothetical protein		2_blue	0	114.5	252	111	136	155	164	163	214	0	0	0	0	0	0	0	0
cce_0266	Unknown function	General		hypothetical protein		6_black	0	44	92	49	125	79	69	87	62	0	0	0	0	0	0	0	0
cce_0267	Energy metabolism	Photosynthesis	photosystem II main subunits	photosystem II P680 reaction center D1 protein PsbA2	psbA2	6_black	0	1338.5	1484	1658	2890	3264	3239	4418	5908	0	0	0	0	0	0	0	0
cce_0268	Unknown function	Enzymes of unknown specificity		HAD superfamily phosphatase YqeG	yqeG	0	0	64	67	77	110	80	125	148	108	NaN	1.30697e+06	994614	1.05676e+06	1.08829e+06	1.23508e+06	1.59092e+06	1.8928e+06
cce_0269	Unknown function	General		uncharacterized protein		5_green	0	121	121	134	145	131	122	103	159	0	0	0	0	0	0	0	0
cce_0270	Unknown function	General		uncharacterized protein		5_green	0	124	119	173	191	145	154	122	183	678372	417792	152628	394236	523631	292586	218183	NaN
cce_0271				alpha amylase		0	0	8	10	7	11	7	4	5	4	0	0	0	0	0	0	0	0
cce_0272	Unknown function	General		hypothetical protein		4_magenta	0	6.5	9	12	16	10	2	8	6	0	0	0	0	0	0	0	0
cce_0273	Unknown function	General		hypothetical protein		6_black	0	13.5	7	25	16	18	8	11	9	0	0	0	0	0	0	0	0
cce_0274				N-acyl-D-glucosamine 2-epimerase		4_magenta	0	25.5	25	34	23	19	11	26	16	0	0	0	0	0	0	0	0
cce_0275	Unknown function	General		hypothetical protein		6_black	0	55	6	22	27	31	43	52	11	0	0	0	0	0	0	0	0
cce_0276	Transport and binding proteins			ATP-binding protein of sugar ABC transportor		2_blue	0	115.5	85	92	84	121	90	97	102	0	0	0	0	0	0	0	0
cce_0277	Nucleic acid metabolism	RNA degradation	rRNA processing factors	ribonuclease E Rne	rne	6_black	4	120.5	70	121	167	104	168	125	153	7.10994e+06	5.17436e+06	6.03615e+06	7.32212e+06	7.02919e+06	7.62576e+06	7.56446e+06	6.92881e+06
cce_0278				rfrA pentapeptide repeat-containing protein		2_blue	0	79.5	65	115	63	80	76	55	91	0	0	0	0	0	0	0	0
cce_0279	Prosthetic groups_ cofactors_ and carriers	Sulfur relay system	common component sulfur relay systems	cysteine desulfurase IscS1	iscS1	0	0	33.5	50	59	48	32	33	37	37	0	0	0	0	0	0	0	0
cce_0280	Unknown function	General		hypothetical protein		6_black	0	27.5	18	28	27	51	29	42	29	0	0	0	0	0	0	0	0
cce_0281	Unknown function	General	Ribosome biogenesis	protein of unknown function DUF785		3_yellow	0	42.5	75	65	46	48	58	49	67	0	0	0	0	0	0	0	0
cce_0282	Amino acid metabolism	Histidine metabolism	histidine biosynthesis from ribose-5-phosphate	imidazole glycerol phosphate synthase cyclase subunit HisF	hisF	2_blue	0	87	82	97	69	82	72	76	88	1.88196e+06	1.99205e+06	2.26629e+06	1.38755e+06	1.81118e+06	1.27128e+06	2.38278e+06	3.86351e+06
cce_0283	Unknown function	General		hypothetical protein		0	0	196.5	182	219	179	209	292	430	256	0	0	0	0	0	0	0	0
cce_0284	Translation	Aminoacyl-tRNA biosynthesis	GatABC aspartyl/glutamyl-tRNA(Asn/Gln) amidotransferase complex	bifunctional aspartyl/glutamyl-tRNA amidotransferase subunit GatC	gatC	0	2	234	272	243	375	265	234	222	246	2.13821e+07	2.87477e+07	2.83557e+07	2.95922e+07	2.64401e+07	3.60314e+07	3.6124e+07	3.5473e+07
cce_0285	Intracellular trafficking_ assembly_ and processing	Enzyme assembly	photosystem I assembly	photosystem I assembly protein Ycf3	ycf3	5_green	3	663.5	761	1175	1155	1448	1068	892	908	2.97564e+06	2.37611e+06	2.79344e+06	1.2889e+06	1.28233e+06	1.59559e+06	2.00196e+06	1.9125e+06
cce_0286	Transport and binding proteins	Carbohydrates_ organic alcohols_ and acids	chitobiose uptake system ChiEFG?	ABC-type multiple sugar uptake system ChiG-like permease component		2_blue	0	59.5	51	38	22	28	19	32	27	0	0	0	0	0	0	0	0
cce_0287	Transport and binding proteins	Cations and iron carrying compounds		light-induced Na+-dependent proton extrusion protein PcxA	pcxA	3_yellow	0	73	98	67	60	42	74	59	61	0	0	0	0	0	0	0	0
cce_0288	Unknown function	General		hypothetical cyanobacterial membrane protein in cluster with PxcA		2_blue	0	16	20	22	17	22	19	19	25	0	0	0	0	0	0	0	0
cce_0289	Signal transduction	Two-component systems		two component signal transduction system response regulator		6_black	3	224	122	165	192	151	184	170	226	1.76917e+07	1.64037e+07	1.28668e+07	1.11715e+07	1.12633e+07	1.22835e+07	1.28906e+07	1.1742e+07
cce_0290	None	None	None	None	None	6_black	2	2443	1910	2305	3029	3263	2766	2464	2885	3.03918e+07	1.40388e+07	1.45896e+07	1.06237e+07	2.02792e+07	1.16282e+07	1.9905e+07	4.00962e+07
cce_0291	Cell structure_ growth_ and death	Cell division		cell division protein ZipN	zipN	3_yellow	0	69	101	95	86	73	88	82	96	0	0	0	0	0	0	0	0
cce_0292	Carbohydrate metabolism	Pyruvate metabolism	pyruvate dehydrogenase complex PdhABCD-AceE	pyruvate dehydrogenase E1 component alpha subunit PdhA	pdhA	0	2	112.5	70	91	82	83	72	71	86	4.36953e+07	4.38669e+07	4.6515e+07	4.27226e+07	3.9658e+07	4.25865e+07	4.58037e+07	5.02717e+07
cce_0293	Amino acid metabolism	Alanine_ aspartate and glutamate metabolism	aspartate semialdehyde biosynthesis from aspartate	aspartate-semialdehyde dehydrogenase Asd	asd	6_black	3	220	188	249	224	202	223	201	186	6.64133e+06	5.01128e+06	4.57255e+06	3.03679e+06	2.00247e+06	2.32613e+06	2.68242e+06	3.67717e+06
cce_0294	Amino acid metabolism	Lysine biosynthesis	lysine biosynthesis via diaminopimelate (DAP) utilizing ammonia and NADPH	4-hydroxy-tetrahydrodipicolinate synthase DapA	dapA	2_blue	2	485.5	471	521	438	551	447	541	453	6.20047e+06	6.01553e+06	8.91496e+06	6.55876e+06	7.05405e+06	6.75141e+06	9.96356e+06	1.31241e+07
cce_0295	Nucleic acid metabolism	RNA degradation	bacterial RNA degradation	RNA-metabolising metallo-beta-lactamase		6_black	0	353.5	235	297	314	303	307	281	371	8.01224e+06	5.34433e+06	4.18552e+06	3.20413e+06	2.9493e+06	3.19319e+06	3.45819e+06	5.34712e+06
cce_0296	Unknown function	General		hypothetical protein		3_yellow	0	142	174	176	185	100	130	135	112	0	0	0	0	0	0	0	0
cce_0297	Signal transduction	Two-component systems		two component signal transduction system histidine kinase with DICT and GAF sensory domains		6_black	0	118	158	283	274	221	221	235	209	NaN	63746.3	NaN	NaN	NaN	NaN	NaN	NaN
cce_0298	Signal transduction	Two-component systems	circadian timiing response system RpaAB-SasA	osmotic stress-responsive two component signal transduction system response regulator of energy transfer from phycobilisomes to photosystems RpaA	rpaA	3_yellow	3	433.5	659	538	600	505	653	526	678	5.24016e+06	3.15646e+06	3.67063e+06	1.82904e+06	1.39862e+06	2.31857e+06	2.42398e+06	3.04725e+06
cce_0299	Nucleic acid metabolism	DNA replication_ recombination_ and repair	mismatch excision repair	DNA mismatch repair protein MutL	mutL	6_black	0	63	65	75	96	47	79	127	74	0	0	0	0	0	0	0	0
cce_0300	Unknown function	General		hypothetical protein		2_blue	0	133.5	94	79	32	74	54	85	57	0	0	0	0	0	0	0	0
cce_0301	Unknown function	Enzymes of unknown specificity		glutathione S-transferase family protein		2_blue	0	68	48	57	39	71	64	68	68	0	0	0	0	0	0	0	0
cce_0302	Transport and binding proteins	Anions	bicarbonate uptake system CmpABCD	high-affinity ABC-type bicarbonate uptake system ATPase component CmpD	cmpD	0	0	20.5	20	10	11	17	14	20	32	0	0	0	0	0	0	0	0
cce_0303	Transport and binding proteins	Anions	bicarbonate uptake system CmpABCD	high-affinity ABC-type bicarbonate uptake system ATPase component CmpC	cmpC	0	0	3.5	3	7	7	4	4	6	7	0	0	0	0	0	0	0	0
cce_0304	Transport and binding proteins	Anions	bicarbonate uptake system CmpABCD	high-affinity ABC-type bicarbonate uptake system permease component CmpB	cmpB	0	0	4.5	2	5	7	6	7	4	10	0	0	0	0	0	0	0	0
cce_0305	Transport and binding proteins	Anions	bicarbonate uptake system CmpABCD	high-affinity ABC-type bicarbonate uptake system substrate-binding component CmpA	cmpA	0	0	2.5	3	2	5	6	3	3	4	NaN	NaN	NaN	334778	NaN	NaN	363883	NaN
cce_0306	Unknown function	General		hypothetical protein		4_magenta	0	75.5	103	92	74	76	57	146	103	0	0	0	0	0	0	0	0
cce_0307	Prosthetic groups_ cofactors_ and carriers	Thiamine metabolism	thiamine: hydroxyethylthiazole from 1-deoxy-D-xylulose-5-phosphate_ cysteine_ either Tyr or Gly	bifunctional glycine oxidase / thiazole biosynthesis protein ThiOG	thiOG	6_black	3	209	218	329	370	335	421	442	458	8.60417e+06	7.55114e+06	6.08862e+06	4.4613e+06	4.24366e+06	5.32033e+06	6.76327e+06	7.13536e+06
cce_0308	Unknown function	General		hypothetical protein		6_black	0	495.5	260	478	485	749	564	500	519	0	0	0	0	0	0	0	0
cce_0309	Amino acid metabolism	Histidine metabolism	histidine biosynthesis from ribose-5-phosphate	imidazole glycerol phosphate synthase glutamine amidotransferase subunit HisH	hisH	3_yellow	2	49.5	68	56	39	48	58	60	45	2.13848e+06	2.89931e+06	3.82674e+06	3.37634e+06	2.6497e+06	7.11421e+06	5.2645e+06	5.02849e+06
cce_0310	Unknown function	General		hypothetical protein		2_blue	0	32.5	41	31	21	36	24	39	23	0	0	0	0	0	0	0	0
cce_0311	Unknown function	General		hypothetical protein		2_blue	0	28.5	28	19	6	31	25	11	22	0	0	0	0	0	0	0	0
cce_0312	Unknown function	General		hypothetical protein		1_red	0	31	38	10	16	11	6	12	26	0	0	0	0	0	0	0	0
cce_0313	Transport and binding proteins			periplasmic protein putative polar amino acid transport system substrate-binding protein		2_blue	2	61	28	27	19	82	24	34	35	1.06744e+06	1.84527e+06	1.80001e+06	1.73152e+06	2.50063e+06	2.44555e+06	3.58708e+06	4.0147e+06
cce_0314	Prosthetic groups_ cofactors_ and carriers	Pantothenate and CoA biosynthesis	pantothenate biosynthesis from aspartate and 2-oxoisovalerate	3-methyl-2-oxobutanoate hydroxymethyltransferase PanB	panB	0	0	49.5	50	51	70	52	65	75	69	0	0	0	0	0	0	0	0
cce_0315	Prosthetic groups_ cofactors_ and carriers	Porphyrin and chlorophyll metabolism	chlorophyllide a biosynthesis from protoporphyrin IX	magnesium-protoporphyrin O-methyltransferase BchM	bchM	4_magenta	3	169.5	228	194	184	197	126	172	152	3.54179e+06	3.42366e+06	2.8696e+06	2.67386e+06	1.75386e+06	1.99842e+06	2.19367e+06	2.22339e+06
cce_0316	Regulatory functions	Protein interactions		Mn++ or Mg++ dependent protein serine/threonine phosphatase		0	0	159.5	123	179	154	182	154	153	166	3.002e+07	5.5902e+07	6.29602e+07	5.20937e+07	6.04683e+07	6.36914e+07	6.9684e+07	6.18494e+07
cce_0317	Regulatory functions	Protein interactions		ABC1 family kinase-like protein		6_black	0	75	67	85	83	84	69	87	106	2.02431e+06	1.42854e+06	1.35397e+06	1.17254e+06	909337	1.31465e+06	1.35924e+06	1.3186e+06
cce_0318	Unknown function	General		hypothetical protein		5_green	2	356	405	489	545	426	394	438	522	8.6284e+06	9.26752e+06	9.74835e+06	9.91048e+06	1.00455e+07	1.15368e+07	1.17572e+07	1.35508e+07
cce_0319	Transport and binding proteins	Porins and secretins		OprB family carbohydrate-selective porin		0	0	310	173	57	57	63	85	76	97	157578	488361	439144	225628	447345	238789	486340	362688
cce_0320	Prosthetic groups_ cofactors_ and carriers	Porphyrin and chlorophyll metabolism	chlorophyllide a biosynthesis from protoporphyrin IX	light-dependent protochlorophyllide oxidoreductase Por	por	2_blue	2	66	50	54	74	163	111	107	191	6.83252e+06	6.43532e+06	7.71036e+06	5.05249e+06	4.7323e+06	7.63364e+06	9.10741e+06	9.10379e+06
cce_0321	Unknown function	General		hypothetical protein		0	0	545.5	820	419	421	594	505	426	421	0	0	0	0	0	0	0	0
cce_0322	Unknown function	General		hypothetical protein		0	0	53.5	80	34	37	39	44	50	40	0	0	0	0	0	0	0	0
cce_0323	Unknown function	General	Porin	hypothetical protein		4_magenta	0	18	17	13	11	6	7	15	12	0	0	0	0	0	0	0	0
cce_0324	Unknown function	General		protein of unknown function DUF58		5_green	0	46.5	66	104	100	67	67	51	94	0	0	0	0	0	0	0	0
cce_0325	Unknown function	General		hypothetical protein		2_blue	0	34.5	34	13	20	34	33	29	18	0	0	0	0	0	0	0	0
cce_0326	Unknown function	General		hypothetical protein		3_yellow	0	53.5	44	58	30	68	72	52	36	0	0	0	0	0	0	0	0
cce_0327	Nucleic acid metabolism	DNA replication_ recombination_ and repair	Double strand breaks repair	ATP-dependent DNA helicase RecG	recG	6_black	0	16.5	15	19	14	18	19	17	21	0	0	0	0	0	0	0	0
cce_0328	Protein fate	Degradation of proteins_ peptides_ and glycopeptides		putative peptidase		0	0	32	28	17	31	26	26	28	25	0	0	0	0	0	0	0	0
cce_0329	Transport and binding proteins			probable sodium-dependent transporter		0	0	31	30	9	9	10	11	13	16	0	0	0	0	0	0	0	0
cce_0330	Unknown function	Enzymes of unknown specificity		putative NurA family nuclease		0	0	11	7	6	9	12	9	2	10	0	0	0	0	0	0	0	0
cce_0331	Unknown function	General		hypothetical protein		2_blue	0	18.5	14	16	3	9	10	16	14	0	0	0	0	0	0	0	0
cce_0332	Unknown function	General		hypothetical protein		1_red	0	21.5	17	8	13	12	9	13	10	0	0	0	0	0	0	0	0
cce_0333	Unknown function	General		hypothetical protein		5_green	0	52	39	40	46	23	53	26	26	0	0	0	0	0	0	0	0
cce_0334	Unknown function	General		hypothetical protein		6_black	0	82	60	98	66	69	58	83	93	0	0	0	0	0	0	0	0
cce_0335	Nucleic acid metabolism	DNA replication_ recombination_ and repair	DNA replication	segregation and condensation protein A ScpA	scpA	2_blue	0	21	15	16	5	22	14	12	23	0	0	0	0	0	0	0	0
cce_0336	Carbohydrate metabolism	Amino sugar and nucleotide sugar metabolism	nucleotide sugar biosynthesis	mannose-1-phosphate guanylyltransferase GmpP	gmpP	0	0	112	50	30	28	61	46	49	54	5.11109e+06	1.56341e+06	1.03656e+06	732645	623849	599873	547143	638839
cce_0337	Unknown function	General		protein of unknown function TIGR03492		6_black	0	36	44	59	54	46	61	75	56	0	0	0	0	0	0	0	0
cce_0338	Unknown function	General		hypothetical protein		0	0	18	30	14	17	35	31	28	19	4.55517e+06	4.89889e+06	6.47666e+06	5.14681e+06	5.96888e+06	5.47486e+06	5.99471e+06	5.09607e+06
cce_0339	Prosthetic groups_ cofactors_ and carriers	Thiamine metabolism		secondary thiamine-phosphate synthase YbjQ	ybjQ	4_magenta	0	117	174	111	97	119	66	73	60	2.12795e+06	2.32201e+06	1.92301e+06	1.99943e+06	2.02343e+06	1.90686e+06	2.36753e+06	2.25292e+06
cce_0340	Unknown function	General		hypothetical protein		0	1	137.5	124	87	75	64	66	70	64	6.83088e+06	9.48388e+06	1.5447e+07	1.32953e+07	9.33966e+06	1.16791e+07	1.66994e+07	6.43086e+06
cce_0341	Unknown function	General	FtsH modulation	prohibitin family protein		5_green	2	87	69	76	99	92	67	49	88	7.4283e+06	8.17451e+06	8.64609e+06	7.36416e+06	7.19155e+06	8.37562e+06	1.13086e+07	1.15695e+07
cce_0342	Transport and binding proteins	Cofactors and prosthetic groups	biotin uptake system BioYNM and biotin uptake system BioY-EcfA12T	ABC-type biotin uptake system ATPase component CbiO	cbiO	0	0	71.5	114	170	310	55	103	124	124	0	0	0	0	0	0	0	0
cce_0343	Unknown function	General		hypothetical protein		0	0	24	50	22	39	47	38	0	128	0	0	0	0	0	0	0	0
cce_0344	Unknown function	General		hypothetical protein		0	0	26.5	73	29	26	36	26	15	13	0	0	0	0	0	0	0	0
cce_0345	Unknown function	General		hypothetical protein		6_black	4	138	257	312	358	225	231	365	251	3.85217e+06	5.7322e+06	6.71177e+06	1.38538e+07	9.29195e+06	1.25273e+07	1.20639e+07	1.12129e+07
cce_0346	Unknown function	General		hypothetical protein		0	0	0	3	0	0	0	0	0	3	0	0	0	0	0	0	0	0
cce_0347	Defense and invasion systems	Invasion response	CRISPR immunity	type III-A CRISPR immunity system endoribonuclease Cas2	cas2	0	0	3	3	10	2	0	2	2	0	0	0	0	0	0	0	0	0
cce_0348	Defense and invasion systems	Invasion response	CRISPR immunity	CRISPR-associated endonuclease Cas1	cas1	0	0	7.5	9	7	16	4	6	7	10	0	0	0	0	0	0	0	0
cce_0349	Unknown function	General		uncharacterized protein		0	0	0	0	0	0	0	0	0	0	0	0	0	0	0	0	0	0
cce_0350	Unknown function	General		WYL domain protein		0	0	2	2	1	0	2	0	0	1	0	0	0	0	0	0	0	0
cce_0351	Defense and invasion systems	Invasion response	CRISPR RAMP module	type III-A CRISPR immunity system protein Cas10	cas10	0	0	7.5	3	4	3	6	6	3	3	0	0	0	0	0	0	0	0
cce_0352	Defense and invasion systems	General	polymorphic toxins	Uma2 family endonuclease toxin		0	0	8.5	13	12	11	9	12	7	10	0	0	0	0	0	0	0	0
cce_0353	Defense and invasion systems	Invasion response	CRISPR RAMP module	type III-A CRISPR immunity system RAMP protein Cmr3	cmr3	0	0	9.5	6	8	7	10	5	8	9	0	0	0	0	0	0	0	0
cce_0354	Unknown function	General		hypothetical protein		4_magenta	0	15	22	21	27	18	12	22	19	0	0	0	0	0	0	0	0
cce_0355	Defense and invasion systems	Invasion response	CRISPR RAMP module	type III-A CRISPR immunity system RAMP protein Cmr4	cmr4	0	0	3	4	3	1	3	8	13	5	0	0	0	0	0	0	0	0
cce_0356	Unknown function	General		hypothetical protein		0	0	4	8	3	1	27	0	0	3	0	0	0	0	0	0	0	0
cce_0357	Unknown function	General		hypothetical protein		0	0	9	8	7	4	6	7	7	7	0	0	0	0	0	0	0	0
cce_0358	Mobile and extrachromosomal element functions	Selfish genetic elements	insertion element	transposase		2_blue	0	13	9	7	4	39	6	16	23	0	0	0	0	0	0	0	0
cce_0359				putative NrtC-like protein		0	0	42.5	39	25	24	39	25	27	41	0	0	0	0	0	0	0	0
cce_0360	Unknown function	General		hypothetical protein		2_blue	0	122.5	71	57	48	122	39	57	87	0	0	0	0	0	0	0	0
cce_0361	Cell structure_ growth_ and death	Toxin-antitoxin systems	addiction module_ RelE-RelB class	toxin-antitoxin system Phd family antidote		3_yellow	0	111	151	77	61	46	52	68	35	0	0	0	0	0	0	0	0
cce_0362	Nucleic acid metabolism	DNA replication_ recombination_ and repair	Double strand breaks repair	DNA double-strand break repair ATPase sbcC	sbcC	2_blue	0	54	50	37	33	40	43	40	42	0	0	0	0	0	0	0	0
cce_0363	Unknown function	General		hypothetical protein		0	0	96	90	30	42	39	37	43	52	0	0	0	0	0	0	0	0
cce_0364	Unknown function	General		hypothetical protein		2_blue	0	127.5	118	56	68	144	102	88	85	0	0	0	0	0	0	0	0
cce_0365	Unknown function	General	Cell cycle regulation	histidine triad nucleotide-binding protein		2_blue	4	256	184	171	122	254	156	127	155	1.14117e+07	1.37078e+07	1.97032e+07	1.97523e+07	2.1236e+07	2.33684e+07	3.28465e+07	2.78203e+07
cce_0366	Unknown function	General		hypothetical protein		2_blue	0	418.5	365	508	317	448	371	354	458	0	0	0	0	0	0	0	0
cce_0367	Unknown function	Enzymes of unknown specificity		ABC1 family kinase-like protein		0	0	132.5	134	204	193	185	203	210	211	NaN	NaN	NaN	NaN	NaN	NaN	216684	NaN
cce_0368	Transport and binding proteins	General		ABC-type septal ring translocating system ATPase component FtsE	ftsE	6_black	0	149.5	180	231	261	193	260	313	283	0	0	0	0	0	0	0	0
cce_0369	Unknown function	General		hypothetical protein		6_black	0	13.5	5	14	19	15	28	13	1	0	0	0	0	0	0	0	0
cce_0370	Intracellular trafficking_ assembly_ and processing	Peptidases	periplasmic stress response system	periplasmic stress-inducible serine protease HhoA	hhoA	6_black	0	67.5	72	81	130	79	104	99	117	504902	602583	1.21094e+06	732891	435194	609437	975177	1.10192e+06
cce_0371				DNA-damage-inducible/multi anti extrusion protein		2_blue	0	25	20	12	13	29	21	18	32	0	0	0	0	0	0	0	0
cce_0372	Unknown function	General		hypothetical protein		3_yellow	0	36.5	47	50	41	43	47	55	37	0	0	0	0	0	0	0	0
cce_0373	Unknown function	General		hypothetical protein		0	0	113	104	116	155	136	159	116	110	0	0	0	0	0	0	0	0
cce_0374	Glycan biosynthesis and metabolism	Polysacharide and lipopolysaccharide metabolism	polysaccharide biosynthesis	UDP-N-acetyl-D-mannosaminuronic acid transferase RffM	rffM	1_red	0	28.5	23	7	14	12	13	7	10	0	0	0	0	0	0	0	0
cce_0375	Unknown function	General		hypothetical protein		0	0	35	23	12	13	14	13	16	14	0	0	0	0	0	0	0	0
cce_0376	Unknown function	General		hypothetical protein		2_blue	0	40	26	9	2	15	5	5	8	0	0	0	0	0	0	0	0
cce_0377	Unknown function	General		hypothetical protein		0	0	136.5	105	22	15	32	18	10	25	0	0	0	0	0	0	0	0
cce_0378	Unknown function	Enzymes of unknown specificity		glycosyl transferase family protein		0	0	42.5	37	7	12	14	10	17	9	0	0	0	0	0	0	0	0
cce_0379	Unknown function	Enzymes of unknown specificity		probable methyltransferase		0	0	119	61	27	26	49	26	31	33	1.54057e+07	1.73375e+07	1.71874e+07	1.11991e+07	8.47927e+06	9.69308e+06	9.22873e+06	8.50933e+06
cce_0380	Unknown function	General		hypothetical protein		2_blue	0	104	151	120	57	90	121	49	65	0	0	0	0	0	0	0	0
cce_0381	Unknown function	General		hypothetical protein		4_magenta	0	68.5	34	29	17	50	4	34	51	0	0	0	0	0	0	0	0
cce_0382	Unknown function	General		hypothetical protein		2_blue	0	59.5	65	27	19	41	39	35	21	0	0	0	0	0	0	0	0
cce_0383	Unknown function	General		hypothetical protein		1_red	0	71	106	53	62	70	121	61	47	0	0	0	0	0	0	0	0
cce_0384	Nucleic acid metabolism	Pyrimidine metabolism	pyrimidine deoxyribonucleotide biosynthesis	deoxyuridine 5'-triphosphate nucleotidohydrolase Dut	dut	4_magenta	0	139	89	98	83	107	67	71	74	0	0	0	0	0	0	0	0
cce_0385	Unknown function	General		hypothetical protein		6_black	0	37.5	28	35	32	57	51	43	46	0	0	0	0	0	0	0	0
cce_0386	Unknown function	General		hypothetical protein		4_magenta	0	16	10	4	24	3	2	17	19	0	0	0	0	0	0	0	0
cce_0387				putative cytidine/deoxycytidylate deaminase		0	0	96.5	102	169	196	106	113	108	96	0	0	0	0	0	0	0	0
cce_0388	Transport and binding proteins	Cations and iron carrying compounds		calcium export P-type ATPase Pma1	pma1	6_black	0	31.5	40	56	91	50	65	56	60	NaN	2.53073e+06	3.55316e+06	3.56768e+06	3.94868e+06	3.3954e+06	5.55928e+06	5.30515e+06
cce_0389	Transport and binding proteins	Cations and iron carrying compounds	Na-dependent K uptake system KtrAB	Na-dependent potassium uptake system NAD-binding component KtrA	ktrA	0	0	51	36	26	26	33	23	34	27	0	0	0	0	0	0	0	0
cce_0390	Transport and binding proteins	Cations and iron carrying compounds	Na-dependent K uptake system KtrAB	Na-dependent potassium uptake system permease component KtrB	ktrB	6_black	0	48.5	19	23	24	39	36	28	37	0	0	0	0	0	0	0	0
cce_0391	Regulatory functions	DNA interactions	ribonucleotide reduction	deoxyribonucleotide-responsive transcriptional repressor of deoxyribonucleotide biosynthesis NrdR	nrdR	6_black	0	41.5	43	77	109	93	157	195	143	0	0	0	0	0	0	0	0
cce_0392	Energy metabolism	Photosynthesis	photosystem II other common subunits	photosystem II reaction center protein PsbT	psbT	6_black	0	1923.5	2031	2711	2648	3578	2744	2907	2929	0	0	0	0	0	0	0	0
cce_0393	Unknown function	General		protein of unknown function DUF2288		2_blue	0	65.5	22	31	15	63	41	24	39	0	0	0	0	0	0	0	0
cce_0394	Unknown function	Enzymes of unknown specificity		glycoside hydrolase family neopullulanase		6_black	0	69.5	53	48	45	48	55	55	64	1.12147e+07	1.34182e+07	1.55897e+07	1.17415e+07	1.38056e+07	1.39708e+07	1.55912e+07	1.68362e+07
cce_0395	Unknown function	Enzymes of unknown specificity		carbon-nitrogen hydrolase family protein		0	0	61	39	28	26	30	23	34	34	3.61697e+06	4.73322e+06	5.02366e+06	3.45641e+06	2.67144e+06	4.03956e+06	4.5145e+06	5.86121e+06
cce_0396	Carbohydrate metabolism	Citrate cycle (TCA cycle)	citrate cycle_ second carbon oxidation	fumarate hydratase class II FumC	fumC	0	3	55.5	71	19	12	18	17	14	16	2.76608e+06	3.05948e+06	3.55821e+06	2.71742e+06	2.33878e+06	1.80956e+06	2.62399e+06	3.53556e+06
cce_0397	Unknown function	General		hypothetical protein		0	0	94.5	134	37	24	15	43	43	18	0	0	0	0	0	0	0	0
cce_0398	Unknown function	General		hypothetical protein		3_yellow	0	114	174	46	15	19	61	37	28	0	0	0	0	0	0	0	0
cce_0399	Transport and binding proteins	Amino acids_ peptides and amines	neutral amino acid uptake sysetm NatABCDE	ABC-type neutral amino acid uptake system substrate-binding component NatB	natB	3_yellow	1	75.5	48	32	40	30	55	35	41	3.54208e+06	3.80459e+06	3.93291e+06	3.18435e+06	2.93766e+06	3.28332e+06	3.80434e+06	3.03998e+06
cce_0400	Energy metabolism	Photosynthesis	photosystem I other common subunits	alternative photosystem I reaction center subunit X PsaK	psaK	1_red	0	883.5	615	225	266	372	249	241	403	0	0	0	0	0	0	0	0
cce_0401	Glycan biosynthesis and metabolism	Peptidoglycan metabolism	peptidoglycan biosynthesis	UDP-N-acetylglucosamine 1-carboxyvinyltransferase MurA	murA	3_yellow	0	100	108	50	53	45	62	50	76	1.41112e+06	974829	417330	182179	154929	237033	294100	370499
cce_0402	Translation	tRNA and rRNA base modification	tRNA modification factors - methyltransferases	RNA methyltransferase SpoU	spoU	6_black	0	89	67	119	105	117	113	118	106	0	0	0	0	0	0	0	0
cce_0403	Unknown function	General		hypothetical protein		0	0	65.5	59	33	21	23	28	25	16	0	0	0	0	0	0	0	0
cce_0404	Prosthetic groups_ cofactors_ and carriers	One carbon pool by folate		formyltetrahydrofolate deformylase PurU	purU	0	0	53.5	63	32	21	20	17	13	9	0	0	0	0	0	0	0	0
cce_0405	Unknown function	Enzymes of unknown specificity		beta-hydroxyacid dehydrogenase		6_black	0	47.5	42	46	55	51	38	49	43	0	0	0	0	0	0	0	0
cce_0406	Unknown function	General		hypothetical protein		4_magenta	0	48.5	44	65	51	42	34	44	41	0	0	0	0	0	0	0	0
cce_0407	Glycan biosynthesis and metabolism	Peptidoglycan metabolism		UDP-N-acetylmuramyl tripeptide synthase		3_yellow	0	23.5	19	22	14	14	12	10	12	0	0	0	0	0	0	0	0
cce_0408	Unknown function	Enzymes of unknown specificity		HNH endonuclease family protein		1_red	0	44.5	115	66	116	128	87	65	99	0	0	0	0	0	0	0	0
cce_0409	Unknown function	General		hypothetical protein		6_black	0	119	97	125	170	138	62	111	91	0	0	0	0	0	0	0	0
cce_0410				reverse transcriptase		6_black	0	67.5	31	57	103	100	79	97	157	0	0	0	0	0	0	0	0
cce_0411	Glycan biosynthesis and metabolism	Polysacharide and lipopolysaccharide metabolism	lipopolysaccharide biosynthesis	putative colanic acid biosynthesis acetyltransferase WcaF	wcaF	4_magenta	0	63.5	69	66	82	57	50	55	59	0	0	0	0	0	0	0	0
cce_0412	Unknown function	Enzymes of unknown specificity		glycosyl transferase family protein		0	0	169.5	203	189	139	162	412	182	126	0	0	0	0	0	0	0	0
cce_0413	Transport and binding proteins	Unknown substrate	RND-type exporter Rnd1	RND type export system MFP component		6_black	0	49	64	128	115	93	128	102	108	0	0	0	0	0	0	0	0
cce_0414	Transport and binding proteins	Unknown substrate	RND-type exporter Rnd1	RND-type export system HAE1 family permease component		6_black	0	30	48	90	70	46	74	61	54	0	0	0	0	0	0	0	0
cce_0415	Unknown function	General		protein with fibronectin-binding N-terminal domain and C-terminal domain of unknown function DUF814		1_red	0	22.5	21	16	22	20	23	15	16	0	0	0	0	0	0	0	0
cce_0416	Unknown function	General		hypothetical protein		0	0	116	48	55	37	56	32	52	35	0	0	0	0	0	0	0	0
cce_0417	Unknown function	General		uncharacterized protein		6_black	0	20	20	24	33	45	16	56	40	1.06092e+06	991771	1.43738e+06	1.40148e+06	1.22239e+06	2.05384e+06	2.45236e+06	2.94611e+06
cce_0418	Cell motility and adherance	Surface structures and assembly platforms	T2bSS type IVa pilus complex	type IV fimbrial assembly protein PilC	pilC	1_red	0	26	29	22	21	22	25	18	18	0	0	0	0	0	0	0	0
cce_0419	Cell motility and adherance	Surface structures and assembly platforms	T2bSS type IVa pilus complex	pilin retraction protein PilT	pilT	0	0	3.5	5	5	6	9	4	1	4	0	0	0	0	0	0	0	0
cce_0420	Cell motility and adherance	Surface structures and assembly platforms	T2bSS type IVa pilus complex	type IV fimbrial assembly ATPase PilB	pilB	6_black	0	5	10	18	12	8	13	10	22	0	0	0	0	0	0	0	0
cce_0421	Unknown function	General		hypothetical protein		6_black	0	53	77	94	112	28	78	110	144	0	0	0	0	0	0	0	0
cce_0422	Signal transduction	General	circadian clock core oscillator KaiABC	circadian clock system KaiC	kaiC	5_green	0	53.5	37	36	39	43	45	28	54	6.15527e+06	7.97246e+06	7.43187e+06	6.96428e+06	1.17974e+07	1.10695e+07	1.21953e+07	1.31747e+07
cce_0423	Signal transduction	General	circadian clock core oscillator KaiABC	circadian clock system KaiB	kaiB	6_black	0	101	42	44	73	67	81	62	60	918919	1.00042e+06	785872	958764	830795	946409	927328	911739
cce_0424	Signal transduction	General	circadian clock core oscillator KaiABC	circadian clock protein KaiA	kaiA	2_blue	0	43	38	36	11	20	13	28	19	0	0	0	0	0	0	0	0
cce_0425	Unknown function	General		hypothetical protein		0	0	28.5	29	57	31	18	10	20	14	0	0	0	0	0	0	0	0
cce_0426	Nucleic acid metabolism	Purine metabolism	purine (inosine-5'-phosphate) biosynthesis from ribose-5-phosphate	phosphoribosylglycinamide formyltransferase 1 PurN	purN	4_magenta	0	55	92	66	38	36	27	31	23	1.02092e+07	1.39105e+07	1.73306e+07	1.38014e+07	1.91959e+07	1.77558e+07	1.87727e+07	1.4683e+07
cce_0427	Natural products biosynthesis	Biosynthesis of siderophore group nonribosomal peptides	synechoxanthin biosynthesis from B-cartotene	rieske (2Fe-2S) domain-containing protein CruH	cruH	4_magenta	0	59.5	57	46	42	68	43	55	29	0	0	0	0	0	0	0	0
cce_0428	Unknown function	General		hypothetical protein		0	0	131.5	111	136	143	143	119	138	95	0	0	0	0	0	0	0	0
cce_0429	Cell structure_ growth_ and death	Cell division	SMC-ScpA-ScpB complex	segregation and condensation protein ScpB	scpB	3_yellow	0	599.5	808	802	743	619	673	939	723	0	0	0	0	0	0	0	0
cce_0430	Unknown function	General		hypothetical protein		0	0	586.5	924	1700	2277	1571	1532	1694	1507	0	0	0	0	0	0	0	0
cce_0431	Unknown function	General		hypothetical protein		6_black	0	131.5	186	412	431	355	305	461	455	0	0	0	0	0	0	0	0
cce_0432	Unknown function	General		hypothetical protein		3_yellow	0	986	1825	1253	1365	1021	1754	1709	1481	0	0	0	0	0	0	0	0
cce_0433	Unknown function	General		hypothetical protein		2_blue	0	953	680	551	1213	2510	881	1196	1647	0	0	0	0	0	0	0	0
cce_0434	Cell motility and adherance	Surface structures and assembly platforms	T2bSS type IVa pilus complex	pilus retraction protein PilT	pilT	6_black	0	13	20	35	44	30	33	31	38	0	0	0	0	0	0	0	0
cce_0435	Signal transduction	General		KaiB domain protein		6_black	0	190.5	257	361	377	238	423	411	321	0	0	0	0	0	0	0	0
cce_0436	Unknown function	General		hypothetical protein		3_yellow	0	46.5	81	79	59	19	53	47	32	0	0	0	0	0	0	0	0
cce_0437	Unknown function	General		hypothetical protein		6_black	0	255	238	685	987	720	782	815	722	0	0	0	0	0	0	0	0
cce_0438	Translation	tRNA and rRNA base modification	queuosine (Q-tRNA) biosynthesis from preQ0	S-adenosylmethionine:tRNA ribosyltransferase-isomerase QueA	queA	3_yellow	0	29	36	32	37	28	31	37	37	0	0	0	0	0	0	0	0
cce_0439				toxin-antitoxin system Rhh family antidote		0	3	88	56	27	36	37	41	40	37	3.61792e+06	4.25999e+06	3.53783e+06	2.9557e+06	2.1061e+06	2.0348e+06	2.62437e+06	2.92249e+06
cce_0440	Glycan biosynthesis and metabolism	Peptidoglycan metabolism	biosynthesis of undecaprenyl phosphate (Und-P)	undecaprenyl-diphosphatase UppP	uppP	6_black	0	21	1	8	10	5	3	13	6	0	0	0	0	0	0	0	0
cce_0441	Intracellular trafficking_ assembly_ and processing	Enzyme assembly	photosystem II biogenesis	photosystem II biogenesis protein Psb29	psb29	2_blue	2	261	146	142	132	234	146	168	213	1.18087e+07	1.06921e+07	1.22298e+07	1.00918e+07	9.08659e+06	1.09061e+07	1.20395e+07	1.37696e+07
cce_0442	Unknown function	General		hypothetical protein		1_red	0	15	36	17	32	30	5	38	13	0	0	0	0	0	0	0	0
cce_0443	Unknown function	General		hypothetical protein		3_yellow	0	106	109	76	51	42	84	76	81	0	0	0	0	0	0	0	0
cce_0444	Signal transduction	Taxis	T2bSS twitching motility chemosensory response system ChpABC/pilGHJK	pilin-mediated motility/competence modulating chemotaxis signal transduction system methyl-accepting protein	pilJ	5_green	0	31	22	25	25	28	26	14	29	0	0	0	0	0	0	0	0
cce_0445	Signal transduction	Taxis	T2bSS twitching motility Pil-Chp system	pilin-mediated motility/competence modulating chemotaxis signal transduction system adaptor protein PilI	pilI	0	0	8.5	13	4	2	9	7	13	3	0	0	0	0	0	0	0	0
cce_0446	Signal transduction	Taxis	T2bSS type IVa pili ChpA-ChpB/PilGH chemosensory system	two component signal transduction system twitching motility response regualator PilH	pilH	2_blue	0	21.5	13	29	13	36	14	25	20	0	0	0	0	0	0	0	0
cce_0447	Unknown function	General		hypothetical protein		0	0	73	84	74	73	79	75	97	84	0	0	0	0	0	0	0	0
cce_0448	Signal transduction	Taxis	T2bSS type IVa pili ChpA-ChpB/PilGH chemosensory system	two component signal transduction system twitching motility response regualator PilG	pilG	6_black	0	59.5	52	88	104	92	89	79	84	0	0	0	0	0	0	0	0
cce_0449	Unknown function	General		uncharacterized protein		6_black	0	118.5	124	203	208	163	238	198	167	1.00833e+06	1.03701e+06	1.22469e+06	1.27224e+06	1.55881e+06	1.4189e+06	1.53776e+06	1.39702e+06
cce_0450	Prosthetic groups_ cofactors_ and carriers	Porphyrin and chlorophyll metabolism	coenzyme B12 biosynthesis from cob(II)yrinate diamide	adenosylcobinamide-phosphate synthase CbiB	cbiB	0	0	5	4	4	3	8	7	4	4	0	0	0	0	0	0	0	0
cce_0451	Defense and invasion systems	Detoxification and inactivation		glutathione-dependent formaldehyde-activating protein		3_yellow	0	14.5	19	14	6	14	6	9	3	0	0	0	0	0	0	0	0
cce_0452	Regulatory functions	DNA interactions	iron-sulfur cluster assembly_ ISC system	transcriptional repressor of Fe-S cluster biogenesis system IscR	iscR	0	0	57	49	30	16	51	18	19	22	0	0	0	0	0	0	0	0
cce_0453	Regulatory functions	DNA interactions	CO2 fixation	AbrB family CO2 responsive transcriptional repressor of low CO2-dependent gene expression		0	4	2039	1714	786	660	745	701	778	1058	1.38495e+07	1.42225e+07	1.61857e+07	1.87633e+07	1.93979e+07	2.07964e+07	2.14941e+07	1.6368e+07
cce_0454	Unknown function	General		protein of unknown function DUF3143		2_blue	0	139.5	126	70	87	158	79	98	128	0	0	0	0	0	0	0	0
cce_0455	Intracellular trafficking_ assembly_ and processing	Chaperone and folding catalysis		DnaJ domain-containing protein		1_red	0	64.5	99	64	71	81	76	69	97	0	0	0	0	0	0	0	0
cce_0456	Unknown function	Enzymes of unknown specificity		thioredoxin-like protein		2_blue	3	79.5	91	53	60	113	124	70	87	4.63959e+06	6.13191e+06	5.89539e+06	3.84084e+06	2.82245e+06	3.3699e+06	5.80871e+06	8.2236e+06
cce_0457			polysaccharide biosynthesis	polysaccharide deacetylase		3_yellow	0	26	25	28	14	26	26	30	16	0	0	0	0	0	0	0	0
cce_0458				putative methylase		6_black	0	57	40	44	35	56	60	53	41	0	0	0	0	0	0	0	0
cce_0459	Unknown function	General		hypothetical protein		0	0	98.5	88	93	123	86	130	123	149	0	0	0	0	0	0	0	0
cce_0460	Fatty acid and lipid metabolism	Biosynthesis	fatty acid biosynthesis_ elongation	enoyl-[acyl-carrier protein] reductase I FabI	fabI	3_yellow	2	98	73	44	61	45	49	34	69	2.63074e+07	3.18744e+07	3.38669e+07	3.61757e+07	3.37168e+07	4.16793e+07	5.07372e+07	3.92058e+07
cce_0461	Regulatory functions	DNA interactions	nitrogen assimilation	2-oxoglutarate-responsive transcriptional activator of nitrogen assimilation NtcA	ntcA	4_magenta	0	110	125	89	84	80	68	101	88	0	0	0	0	0	0	0	0
cce_0462	Unknown function	General		protein of unknown function DUF3084		2_blue	0	54.5	50	35	25	34	36	29	33	0	0	0	0	0	0	0	0
cce_0463	Unknown function	General		protein of unknown function UPF0081		0	0	37.5	68	24	29	37	32	31	27	0	0	0	0	0	0	0	0
cce_0464	Unknown function	General		hypothetical protein		2_blue	0	43	54	22	17	45	31	20	26	0	0	0	0	0	0	0	0
cce_0465	Unknown function	General		uncharacterized protein		0	0	102	147	269	283	286	267	310	253	0	0	0	0	0	0	0	0
cce_0466	Unknown function	General		hypothetical protein		3_yellow	0	5	5	10	4	0	8	17	0	0	0	0	0	0	0	0	0
cce_0467	Unknown function	General	CCM	protein associated with carbon-concentrating mechanism		6_black	0	87.5	67	76	95	99	70	72	73	0	0	0	0	0	0	0	0
cce_0468	Transport and binding proteins	Unknown substrate		major facilitator superfamily permease		0	0	36	27	17	18	18	16	13	34	0	0	0	0	0	0	0	0
cce_0469	Unknown function	General		hypothetical protein		6_black	0	69	57	111	153	102	94	83	55	0	0	0	0	0	0	0	0
cce_0470	Unknown function	General		hypothetical protein		3_yellow	0	463.5	643	521	612	457	543	614	600	0	0	0	0	0	0	0	0
cce_0471	Unknown function	Enzymes of unknown specificity	radical SAM/uncharacterized protein TIGR03936 system	Fe-S oxidoreductase		3_yellow	0	62.5	53	40	37	31	35	40	35	0	0	0	0	0	0	0	0
cce_0472				XisI-like fdxN element excision controlling factor protein		3_yellow	0	109.5	116	115	89	172	126	131	79	0	0	0	0	0	0	0	0
cce_0473	Unknown function	General		hypothetical protein		6_black	0	205	339	566	614	513	520	507	471	0	0	0	0	0	0	0	0
cce_0474	Unknown function	General		hypothetical protein		6_black	0	48.5	81	182	219	146	99	189	97	0	0	0	0	0	0	0	0
cce_0475				glutathione S-transferase		6_black	0	26.5	26	21	17	24	39	42	42	0	0	0	0	0	0	0	0
cce_0476	Terpenoids and polyketides metabolism	Terpenoid backbone biosynthesis	IPP biosynthesis via deoxyxylulose	2-C-methyl-D-erythritol 2_4-cyclodiphosphate synthase IspF	ispF	1_red	0	32	33	12	29	44	28	13	23	0	0	0	0	0	0	0	0
cce_0477	Unknown function	General		hypothetical protein		6_black	4	167.5	224	624	689	390	372	452	329	1.83434e+06	815869	1.72104e+06	3.47455e+06	3.03728e+06	1.29494e+06	1.37065e+06	1.38772e+06
cce_0478	Unknown function	General		hypothetical protein		0	0	88.5	86	687	977	72	73	140	94	0	0	0	0	0	0	0	0
cce_0479				nutrient-stress induced DNA binding protein		6_black	0	2078	2186	4272	4466	3928	3805	3731	4184	1.51826e+08	1.66901e+08	8.54158e+07	1.1605e+08	2.14412e+08	1.52411e+08	1.66699e+08	1.60953e+08
cce_0480	Unknown function	General		hypothetical protein		0	0	214.5	248	23	23	43	41	25	16	0	0	0	0	0	0	0	0
cce_0481	Unknown function	General		hypothetical protein		6_black	0	106.5	143	172	148	168	221	208	146	0	0	0	0	0	0	0	0
cce_0482	Intracellular trafficking_ assembly_ and processing	Chaperone and folding catalysis	copper trafficking to periplasmic binding proteins	copper-binding metallochaperone Atx1	atx1	3_yellow	0	1072	1410	884	1008	626	812	905	656	1.07006e+06	1.39633e+06	1.28495e+06	1.36124e+06	1.03448e+06	948324	975206	843949
cce_0483	Unknown function	Enzymes of unknown specificity		glyoxylase family protein		0	0	59	57	59	42	36	53	55	68	0	0	0	0	0	0	0	0
cce_0484	Nucleic acid metabolism	DNA replication_ recombination_ and repair	DNA repair_ single strand breaks	single-stranded-DNA-specific exonuclease RecJ	recJ	0	0	23	59	26	23	25	19	20	16	0	0	0	0	0	0	0	0
cce_0485	Translation	Ribosomal proteins: synthesis and modification	Ribosome biogeneses GTPases	ribosome biogenesis GTPase RbgA	rbgA	2_blue	0	124.5	104	74	66	103	99	88	117	0	0	0	0	0	0	0	0
cce_0486	Unknown function	General		hypothetical protein		3_yellow	0	313	217	130	110	99	109	145	48	0	0	0	0	0	0	0	0
cce_0487	Unknown function	General		hypothetical protein		5_green	0	66	35	33	54	31	41	14	57	0	0	0	0	0	0	0	0
cce_0488	Regulatory functions	Protein interactions	chlorophyllide a biosynthesis from protoporphyrin IX	posttranslational regulator of chlorophyll biosynthesis Ycf53	ycf53	0	1	170	98	104	103	199	99	98	109	2.51726e+06	2.68065e+06	1.78828e+06	2.03534e+06	1.40817e+06	1.58979e+06	1.36064e+06	895295
cce_0489	Unknown function	General		hypothetical protein		4_magenta	0	31	46	44	25	21	17	17	17	0	0	0	0	0	0	0	0
cce_0490	Metabolism of other amino acids and amines	Glutathione metabolism	glutathione biosynthesis	glutathione synthase GshB	gshB	0	2	54	45	67	81	52	51	79	74	7.60329e+06	7.52901e+06	1.19925e+07	1.05502e+07	1.21603e+07	1.33988e+07	1.78886e+07	2.10412e+07
cce_0491	Defense and invasion systems	Detoxification and inactivation	peroxide detoxification	dithiolic glutaredoxin 3 GrxC	grxC	3_yellow	0	162.5	169	210	197	159	232	183	194	0	0	0	0	0	0	0	0
cce_0492	Unknown function	General		outer membrane pentapeptide repeat protein RfrB	rfrB	2_blue	0	37	44	31	37	21	33	40	51	0	0	0	0	0	0	0	0
cce_0493	Translation	tRNA and rRNA base modification	queuosine (Q-tRNA) biosynthesis from preQ0	bifunctional 6-pyruvoyltetrahydropterin / 6-carboxytetrahydropterin synthase QueD	queD	6_black	0	65	66	94	77	84	98	59	62	0	0	0	0	0	0	0	0
cce_0494	Unknown function	General		hypothetical protein		6_black	2	494	424	468	684	652	570	439	596	1.38265e+07	1.47281e+07	1.28866e+07	8.88623e+06	1.00769e+07	1.18565e+07	1.6462e+07	1.95412e+07
cce_0495	Unknown function	General		periplasmic protein function unknown		3_yellow	0	241	303	169	167	128	179	179	152	0	0	0	0	0	0	0	0
cce_0496	Unknown function	General		hypothetical protein		0	0	94.5	224	71	76	75	53	48	36	0	0	0	0	0	0	0	0
cce_0497	Transport and binding proteins	Carbohydrates_ organic alcohols_ and acids		ABC-type export system hybrid permease / ATPase		2_blue	0	30.5	35	27	30	58	31	44	47	0	0	0	0	0	0	0	0
cce_0498	Unknown function	General		hypothetical protein		1_red	0	0.5	13	4	17	8	0	10	12	0	0	0	0	0	0	0	0
cce_0499	Intracellular trafficking_ assembly_ and processing	Enzyme assembly	c-type cytochrome biogenesis_ system II	c-type cytochrome biogenesis protein CcsA	ccsA	6_black	0	70.5	48	42	48	55	65	53	79	0	0	0	0	0	0	0	0
cce_0500	Unknown function	General		hypothetical protein		6_black	0	60.5	58	61	114	81	122	92	62	0	0	0	0	0	0	0	0
cce_0501	Unknown function	General		hypothetical protein		6_black	0	43.5	75	63	99	112	60	120	61	0	0	0	0	0	0	0	0
cce_0502	Nucleic acid metabolism	Pyrimidine metabolism	uridine monophosphate biosynthesis from glutamine	bifunctional orotidine 5'-phosphate decarboxylase/orotate phosphoribosyltransferase protein PyrFE	pyrFE	6_black	0	49.5	52	67	89	62	64	92	75	0	0	0	0	0	0	0	0
cce_0503	Nucleic acid metabolism	DNA replication_ recombination_ and repair	ruvABC Holliday junction complex	Holliday junction ATP-dependent DNA helicase RuvB	ruvB	6_black	0	21	17	20	18	20	18	25	25	0	0	0	0	0	0	0	0
cce_0504	Unknown function	General		uncharacterized protein		0	0	18.5	27	23	18	19	22	4	24	0	0	0	0	0	0	0	0
cce_0505	Intracellular trafficking_ assembly_ and processing	Chaperone and folding catalysis		peptidyl-prolyl cis-trans isomerase PpiB	ppiB	2_blue	0	110	79	54	76	105	67	64	121	3.2909e+07	3.41209e+07	3.83272e+07	3.85879e+07	5.06815e+07	5.7901e+07	5.92825e+07	5.79589e+07
cce_0506	Unknown function	General		hypothetical protein		6_black	0	79	66	87	65	54	45	86	59	0	0	0	0	0	0	0	0
cce_0507	Unknown function	General		conserved hypothetical lipoprotein		2_blue	0	41	21	15	18	31	14	30	27	0	0	0	0	0	0	0	0
cce_0508			pyruvate metabolism I: anaplerotic reactions_ PEP	ATP-dependent phosphoenolpyruvate carboxykinase PckA	pckA	2_blue	0	35.5	61	59	87	116	90	137	135	0	0	0	0	0	0	0	0
cce_0509	Translation	Transfer RNA biogenesis	tRNA aminoacylation	cysteinyl-tRNA synthetase CysS	cysS	3_yellow	0	89.5	107	81	90	82	83	84	69	0	0	0	0	0	0	0	0
cce_0510	Amino acid metabolism	Glycine_ serine and threonine metabolism	threonine biosynthesis from homoserine	homoserine kinase ThrB1	thrB1	2_blue	2	46.5	49	51	39	58	32	40	50	5.4665e+06	4.4096e+06	5.75221e+06	5.71345e+06	5.26319e+06	7.19495e+06	8.58534e+06	7.91418e+06
cce_0511	Unknown function	General		hypothetical protein		0	0	167	135	69	43	58	53	49	42	0	0	0	0	0	0	0	0
cce_0512	Unknown function	General		hypothetical protein		0	0	124.5	129	70	40	56	32	39	34	317909	NaN	214881	149928	215532	NaN	NaN	NaN
cce_0513	Unknown function	General		hypothetical protein		0	0	93.5	88	27	14	26	27	26	24	2.44207e+06	2.73155e+06	1.85315e+06	1.24089e+06	NaN	700160	970860	NaN
cce_0514	Unknown function	General		hypothetical protein		2_blue	0	67.5	71	23	5	29	16	21	17	0	0	0	0	0	0	0	0
cce_0515	Unknown function	Enzymes of unknown specificity		glycosyl transferase group 1		0	0	86	72	24	17	27	15	23	21	0	0	0	0	0	0	0	0
cce_0516	Unknown function	Enzymes of unknown specificity		glycosyl transferase group 1		2_blue	0	63.5	82	16	11	40	35	34	37	0	0	0	0	0	0	0	0
cce_0517	Unknown function	General		hypothetical protein		2_blue	0	82.5	79	16	4	39	22	26	24	0	0	0	0	0	0	0	0
cce_0518	Unknown function	General		hypothetical protein		4_magenta	0	53	60	16	19	31	9	23	22	0	0	0	0	0	0	0	0
cce_0519	Unknown function	General		hypothetical protein		0	0	37	52	6	4	10	12	12	10	0	0	0	0	0	0	0	0
cce_0520				putative methyltransferase		3_yellow	0	41.5	52	5	12	11	20	15	18	0	0	0	0	0	0	0	0
cce_0521	Unknown function	General		hypothetical protein		0	0	56	81	5	7	11	22	12	18	0	0	0	0	0	0	0	0
cce_0522	Unknown function	General		hypothetical protein		2_blue	0	44.5	60	14	3	10	21	5	13	0	0	0	0	0	0	0	0
cce_0523	Unknown function	General		hypothetical protein		0	0	36.5	56	8	3	11	9	7	5	0	0	0	0	0	0	0	0
cce_0524	Unknown function	General		hypothetical protein		0	0	43	50	9	13	9	7	10	9	0	0	0	0	0	0	0	0
cce_0525	Unknown function	General		hypothetical protein		2_blue	0	73.5	65	20	15	45	30	27	29	0	0	0	0	0	0	0	0
cce_0526	Unknown function	General		hypothetical protein		2_blue	0	87.5	104	40	31	71	40	58	51	0	0	0	0	0	0	0	0
cce_0527	Unknown function	General		hypothetical protein		0	0	149.5	136	50	51	98	64	63	71	0	0	0	0	0	0	0	0
cce_0528	Unknown function	General		hypothetical protein		0	0	143	158	47	40	81	49	53	50	0	0	0	0	0	0	0	0
cce_0529				putative alpha/beta hydrolase		3_yellow	0	11.5	13	8	12	15	21	15	8	0	0	0	0	0	0	0	0
cce_0530	Regulatory functions	Small molecule interactions		adenylate cyclase		0	0	47	41	46	44	45	39	78	36	0	0	0	0	0	0	0	0
cce_0531	Unknown function	General		hypothetical protein		3_yellow	0	18.5	22	13	9	8	11	10	11	0	0	0	0	0	0	0	0
cce_0532	Energy metabolism	Photosynthesis	photosynthetic electron transport	2Fe-2S ferredoxin PetF	petF	2_blue	0	24.5	32	67	25	34	53	21	53	0	0	0	0	0	0	0	0
cce_0533	Unknown function	General		hypothetical protein		6_black	0	23	6	27	22	4	21	6	10	0	0	0	0	0	0	0	0
cce_0534	Defense and invasion systems	General	sulfur modification of DNA	DNA-sulfur modification-associated protein DndB	dndB	2_blue	0	7.5	8	8	4	10	11	16	12	0	0	0	0	0	0	0	0
cce_0535	Unknown function	General		uncharacterized protein		4_magenta	0	25.5	11	14	10	17	9	22	3	0	0	0	0	0	0	0	0
cce_0536	Unknown function	General	nitrogen assimilation	uncharacterized protein		6_black	0	645	290	602	753	939	1051	1193	1229	0	0	0	0	0	0	0	0
cce_0537	Unknown function	General	nitrogen assimilation	protein of unknown function DUF4327		6_black	0	234.5	207	363	408	673	937	898	862	0	0	0	0	0	0	0	0
cce_0538	Prosthetic groups_ cofactors_ and carriers	Porphyrin and chlorophyll metabolism	coenzyme B12 biosynthesis upper pathway	precorrin-2/cobalt-factor-2 C20-methyltransferase CobI	cobI	2_blue	0	14	24	11	1	11	8	5	11	0	0	0	0	0	0	0	0
cce_0539	Unknown function	General		hypothetical protein		0	0	80.5	126	218	192	138	138	192	120	0	0	0	0	0	0	0	0
cce_0540	Translation	tRNA and rRNA base modification	16S rRNA modification	16S rRNA (cytosine967-C5)-methyltransferase RsmB	rsmB	3_yellow	0	37	38	38	27	33	36	27	21	0	0	0	0	0	0	0	0
cce_0541	Unknown function	General		protein with TerB-like domain of heat shock DnaJ-like proteins		2_blue	0	370.5	459	343	282	429	349	378	409	0	0	0	0	0	0	0	0
cce_0542	Unknown function	General		protein of unknown function DUF88		4_magenta	0	73	67	73	62	75	43	58	69	0	0	0	0	0	0	0	0
cce_0543				probable phosphinothricin N-acetyltransferase		0	0	52	62	50	57	31	12	54	35	0	0	0	0	0	0	0	0
cce_0544	Transport and binding proteins			probable cation transporter		4_magenta	0	31	38	31	22	29	20	21	20	0	0	0	0	0	0	0	0
cce_0545			Nitrogen fixation	nitrogenase-associated protein NifO	nifO	6_black	4	161	306	1643	1562	351	785	670	465	1.25709e+06	1.83639e+06	7.26889e+06	7.83184e+06	4.04528e+06	4.65279e+06	6.01472e+06	4.07431e+06
cce_0546	Unknown function	General		hypothetical protein		6_black	0	122.5	171	907	860	156	432	321	166	NaN	2.65079e+06	1.25087e+07	1.4177e+07	9.97352e+06	6.50216e+06	8.27951e+06	9.01741e+06
cce_0547			Nitrogen fixation	nifT/fixU	nifT	6_black	4	394	812	2857	2732	1027	1927	1689	1113	4.7339e+06	7.96655e+06	2.41582e+07	3.15333e+07	1.38072e+07	1.63721e+07	2.14026e+07	1.04509e+07
cce_0548			Nitrogen fixation	iron-sulfur cofactor synthesis protein		6_black	0	359.5	543	2116	2528	596	1394	1172	1032	0	0	0	0	0	0	0	0
cce_0549	Transport and binding proteins		Nitrogen fixation	homocitrate synthase NifV	nifV	6_black	0	198	341	1165	1389	335	950	728	638	0	0	0	0	0	0	0	0
cce_0550	Unknown function	General	Nitrogen fixation	hypothetical protein		6_black	0	200.5	385	1607	2018	356	1285	957	727	0	0	0	0	0	0	0	0
cce_0551	Unknown function	General		hypothetical protein		6_black	0	254	454	1744	1557	294	1129	996	745	0	0	0	0	0	0	0	0
cce_0552				conserved hypothetical protein		6_black	0	411.5	828	1595	2579	550	1374	1141	861	0	0	0	0	0	0	0	0
cce_0553	Amino acid metabolism	Glycine_ serine and threonine metabolism	cysteine biosynthesis from serine	serine acetyltransferase CysE	cysE	6_black	0	252	534	2043	2559	477	1563	1253	937	0	0	0	0	0	0	0	0
cce_0554			Nitrogen fixation	nitrogenase FeMo-cofactor synthesis FeS core scaffold and assembly protein NifB	nifB	6_black	1	1377.5	2754	8268	10506	2645	6131	5502	3960	2.96932e+06	5.68131e+06	8.4754e+06	6.55399e+06	2.12972e+06	4.63996e+06	5.93107e+06	3.73911e+06
cce_0555	Unknown function	General	Nitrogen fixation	hypothetical protein		6_black	0	1536.5	3034	11288	11599	3830	7155	9502	6374	0	0	0	0	0	0	0	0
cce_0556	Energy metabolism	Nitrogen metabolism	Nitrogen fixation	4Fe-4S ferredoxin FdxN	fdxN	6_black	0	927	1915	5768	7369	1922	4563	3660	3200	0	0	0	0	0	0	0	0
cce_0557	Transport and binding proteins		Nitrogen fixation	cysteine desulfurase NifS	nifS	6_black	4	506.5	747	2377	3275	982	2392	1951	1683	1.94467e+06	339552	1.63204e+06	1.97624e+06	932813	1.09527e+06	1.47479e+06	1.02273e+06
cce_0558			Nitrogen fixation	iron-sulfur cluster assembly scaffold protein NifU	nifU	6_black	4	319	543	1890	2738	661	1763	1430	1094	661802	1.62979e+06	3.80778e+06	4.41262e+06	2.19195e+06	2.925e+06	3.3071e+06	2.49362e+06
cce_0559	Energy metabolism	Nitrogen metabolism	Nitrogen fixation	nitrogenase (molybdenum-iron) reductase and maturation protein NifH	nifH	6_black	0	4128.5	6342	20173	31330	8038	19904	17201	15080	1.26646e+08	1.82932e+08	6.947e+08	9.78976e+08	6.98169e+08	5.7172e+08	7.30755e+08	5.92742e+08
cce_0560	Transport and binding proteins		Nitrogen fixation	nitrogenase (molybdenum-iron) alpha subunit NifD	nifD	0	4	2369.5	3417	11008	16902	3785	11365	10528	9847	458923	764039	2.55917e+06	3.89405e+06	3.33835e+06	2.45632e+06	3.48231e+06	3.43447e+06
cce_0561	Transport and binding proteins		Nitrogen fixation	nitrogenase (molybdenum-iron) beta subunit NifK	nifK	0	4	1633.5	2490	7823	10300	2666	7673	6940	6448	5.61068e+07	1.01008e+08	3.59889e+08	4.82131e+08	4.17362e+08	3.10895e+08	4.11962e+08	3.92998e+08
cce_0562	Energy metabolism	Nitrogen metabolism	Nitrogen fixation	4Fe-4S ferredoxin nitrogenase-associated FrdN	frdN	6_black	0	148.5	229	885	1012	368	858	876	614	0	0	0	0	0	0	0	0
cce_0563			Nitrogen fixation	nitrogenase FeMo-cofactor scaffold and assembly protein NifE	nifE	6_black	0	104.5	201	543	559	290	704	491	355	NaN	815698	5.28307e+06	7.30026e+06	3.1698e+06	4.2838e+06	5.70219e+06	3.40608e+06
cce_0564			Nitrogen fixation	nitrogenase FeMo-cofactor carrier protein NifX	nifX	6_black	4	167.5	318	966	1151	370	892	821	618	452739	1.12144e+06	4.12576e+06	4.37704e+06	1.83771e+06	2.28511e+06	3.64096e+06	2.98052e+06
cce_0565			Nitrogen fixation	nitrogen fixation protein		6_black	4	671.5	1727	8200	9056	4815	7331	6704	4349	5.88489e+06	1.46562e+07	3.71234e+07	5.23106e+07	4.46861e+07	5.19553e+07	6.49044e+07	4.48611e+07
cce_0566	Unknown function	General	Nitrogen fixation	hypothetical protein		6_black	4	689.5	1420	4298	5605	1767	4099	3296	2901	8.17599e+06	7.20901e+06	1.10721e+07	1.22765e+07	1.15545e+07	1.06027e+07	1.05669e+07	7.83987e+06
cce_0567	Unknown function	General	Nitrogen fixation	hypothetical protein		6_black	1	505.5	920	3145	4642	1367	3476	2371	2164	2.88618e+06	3.15119e+06	7.33774e+06	5.88027e+06	2.88995e+06	3.90451e+06	4.9953e+06	2.53428e+06
cce_0568			Nitrogen fixation	nitrogen fixation protein		6_black	1	471.5	872	3491	4099	1120	3144	2379	2056	2.70138e+07	5.50799e+07	8.84886e+07	7.6137e+07	4.84335e+07	6.2318e+07	6.98191e+07	5.75343e+07
cce_0569			Nitrogen fixation	putative molybdenum cofactor biosynthesis/nitrogen fixation related protein		6_black	0	302.5	552	2026	2793	752	2286	1703	1711	0	0	0	0	0	0	0	0
cce_0570			Nitrogen fixation	Fe-S cluster biosynthesis putative nitrogen fixation related protein		6_black	0	351.5	624	2340	2224	749	1954	1472	1374	NaN	8.62214e+06	1.32651e+07	1.02436e+07	6.48641e+06	1.2185e+07	1.10716e+07	5.89753e+06
cce_0571	Energy metabolism	Nitrogen metabolism	Nitrogen fixation	heterocyst ferredoxin FdxH	fdxH	6_black	4	1130.5	3804	11186	10433	4005	10713	11431	8737	2.40436e+07	2.09403e+07	8.74778e+07	1.28973e+08	1.37194e+08	2.22941e+08	2.52065e+08	2.04952e+08
cce_0572	Unknown function	General		hypothetical protein		3_yellow	0	87.5	827	606	550	201	559	478	363	0	0	0	0	0	0	0	0
cce_0573	Unknown function	General		hypothetical protein		6_black	0	101	260	836	506	256	423	1037	380	0	0	0	0	0	0	0	0
cce_0574				GTP-binding protein HSR1-related		6_black	0	295.5	1320	3352	3847	883	1898	1763	1299	0	0	0	0	0	0	0	0
cce_0575	Transport and binding proteins	Cations and iron carrying compounds	ferrous iron uptake system FeoAB	ferrous iron uptake system permease component FeoB	feoB	6_black	0	91.5	329	969	1098	215	588	544	364	0	0	0	0	0	0	0	0
cce_0576	Transport and binding proteins	Cations and iron carrying compounds	ferrous iron uptake system FeoAB	ferrous iron uptake system accessory component FeoA	feoA	4_magenta	0	55	268	535	463	116	267	262	230	0	0	0	0	0	0	0	0
cce_0577	Unknown function	General		hypothetical protein		6_black	0	25.5	106	218	186	40	170	142	132	0	0	0	0	0	0	0	0
cce_0578	Transport and binding proteins	Cofactors and prosthetic groups	molybdate uptake system ModABC	ABC-type molybdate uptake system permease and ATPase components ModBC	modBC	6_black	0	120.5	276	1298	1507	236	606	669	381	0	0	0	0	0	0	0	0
cce_0579				4Fe-4S ferredoxin		6_black	4	689	2657	5658	5246	2025	7063	4920	4192	7.47101e+06	5.52226e+06	1.31466e+07	1.40215e+07	2.42719e+07	1.48309e+07	3.5466e+07	3.08391e+07
cce_0580	Cell structure_ growth_ and death	Toxin-antitoxin systems	toxin-antitoxin system 33	toxin-antitoxin system AbrB family antidote		6_black	0	174	280	282	389	387	309	400	172	0	0	0	0	0	0	0	0
cce_0581	Cell structure_ growth_ and death	Toxin-antitoxin systems	toxin-antitoxin system 33	toxin-antitoxin system PIN family toxin		6_black	0	74.5	148	224	132	87	97	179	105	0	0	0	0	0	0	0	0
cce_0582	Unknown function	General		hypothetical protein		6_black	0	93.5	107	253	136	57	102	244	164	0	0	0	0	0	0	0	0
cce_0583	Cell structure_ growth_ and death	Toxin-antitoxin systems		toxin-antitoxin system VapC family toxin		3_yellow	0	38.5	63	53	60	41	57	57	31	0	0	0	0	0	0	0	0
cce_0584	Unknown function	General		hypothetical protein		6_black	0	136	108	150	132	114	227	189	156	0	0	0	0	0	0	0	0
cce_0585	Unknown function	General		hypothetical protein		3_yellow	0	40.5	64	49	94	51	102	83	62	0	0	0	0	0	0	0	0
cce_0586	Unknown function	General		hypothetical protein		0	3	880	2011	704	278	393	851	755	381	9.71265e+06	1.5734e+07	1.1347e+07	6.28814e+06	3.62094e+06	8.83385e+06	1.04724e+07	7.22397e+06
cce_0587	Defense and invasion systems	DNA transformation	Competence-related genes	competence protein ComF	comF	3_yellow	0	35	75	54	44	18	65	55	60	0	0	0	0	0	0	0	0
cce_0588	Unknown function	General		TPR domain-containing protein		3_yellow	1	153	176	159	139	214	167	163	135	3.10738e+06	4.10827e+06	5.41096e+06	6.03451e+06	5.17633e+06	4.89707e+06	5.87717e+06	3.33659e+06
cce_0589	Energy metabolism	Electron transport	photosynthetic electron transport	cytochrome c6c (soluble cytochrome f) PetJ	petJ	0	1	766.5	749	95	44	275	86	81	115	1.31014e+08	3.64345e+08	2.98534e+08	1.36173e+08	4.55798e+08	3.71287e+08	3.02999e+08	2.26272e+08
cce_0590	Energy metabolism	Photosynthesis	photosynthetic electron transport	plastocyanin PetE	petE	2_blue	4	1408.5	1016	1024	1164	1919	1204	1060	1589	1.24624e+06	918399	1.11036e+06	1.9157e+06	2.32668e+06	2.41754e+06	2.44e+06	1.93789e+06
cce_0591	Carbohydrate metabolism	Pentose phosphate pathway		bifunctional 2-dehydro-3-deoxyphosphogluconate aldolase / (4S)-4-hydroxy-2-oxoglutarate aldolase Eda	eda	6_black	0	141	148	204	241	184	225	256	199	0	0	0	0	0	0	0	0
cce_0592	Unknown function	General		hypothetical protein		6_black	0	303	440	479	488	540	552	601	548	0	0	0	0	0	0	0	0
cce_0593	Protein fate	Degradation of proteins_ peptides_ and glycopeptides		protease		0	0	8	8	7	4	14	9	14	14	0	0	0	0	0	0	0	0
cce_0594	Amino acid metabolism	Arginine and proline metabolism	proline biosynthesis from glutamate	glutamate 5-kinase ProB	proB	3_yellow	0	29.5	29	17	31	22	42	28	17	0	0	0	0	0	0	0	0
cce_0595	Carbohydrate metabolism	Glycolysis / Gluconeogenesis	Embden-Meyerhof pathway	glucokinase GlcK	glcK	2_blue	2	46.5	54	28	18	51	24	28	43	1.2828e+07	1.58641e+07	1.87009e+07	1.38629e+07	1.20091e+07	1.67463e+07	2.02192e+07	1.74256e+07
cce_0596				mrr restriction system protein		1_red	0	25	23	6	24	20	16	13	23	0	0	0	0	0	0	0	0
cce_0597	Intracellular trafficking_ assembly_ and processing	Peptidases		family S9C peptidase		3_yellow	0	31.5	46	48	26	24	30	41	27	0	0	0	0	0	0	0	0
cce_0598	Unknown function	General		S-layer like protein		3_yellow	0	267	300	122	125	139	230	140	167	3.42746e+07	1.10926e+08	6.0786e+07	4.93498e+07	4.32641e+07	5.40562e+07	5.38335e+07	2.97691e+07
cce_0599	Unknown function	General		hypothetical protein		4_magenta	0	21.5	16	15	8	14	4	11	16	0	0	0	0	0	0	0	0
cce_0600	Nucleic acid metabolism	Purine metabolism	polyphosphate kinase/exopolyphosphatase system	bifunctional exopolyphosphatase / guanosine-5'-triphosphate_3'-diphosphate pyrophosphatase Ppx-GppA	ppx-gppA	0	0	39.5	41	23	24	25	34	27	39	1.81285e+06	1.89564e+06	2.15473e+06	2.26441e+06	1.94228e+06	2.19841e+06	2.47421e+06	2.51743e+06
cce_0601	Transcription	Transcription factors	RNA polymerase sigma factors	group 2 RNA polymerase sigma-70 subunit SigC	sigC	3_yellow	0	232	364	267	218	219	405	334	387	0	0	0	0	0	0	0	0
cce_0602				CAB/ELIP/HLIP family protein		3_yellow	0	61	134	246	81	96	169	220	125	0	0	0	0	0	0	0	0
cce_0603	Energy metabolism	Oxidative phosphorylation	NAD(P)H:quinone oxidoreductase (complex I) NdhABCDEFGHIJKLMNOPQS	NADH-plastoquinone oxidoreductase dehydrogenase subunit NdhF3	ndhF3	2_blue	0	21	17	13	15	16	17	15	22	0	0	0	0	0	0	0	0
cce_0604	Energy metabolism	Oxidative phosphorylation	NAD(P)H:quinone oxidoreductase (complex I) NdhABCDEFGHIJKLMNOPQS	NADH-plastoquinone oxidoreductase subunit NdhD3	ndhD3	2_blue	0	29.5	17	13	21	24	14	28	28	0	0	0	0	0	0	0	0
cce_0605	Energy metabolism	Carbon fixation in prokaryotes	CO2 fixation	high-affinity CO2 hydration protein CupA	cupA	4_magenta	0	18	17	13	12	16	9	15	17	1.45218e+06	1.18524e+06	968197	451341	456194	784336	1.08592e+06	904331
cce_0606	Carbohydrate metabolism	Amino sugar and nucleotide sugar metabolism	nucleotide sugar biosynthesis	phosphoglucomutase Pgm	pgm	2_blue	0	81	57	51	49	63	70	47	63	4.89502e+07	4.88762e+07	4.93486e+07	4.27773e+07	4.79212e+07	3.97602e+07	4.10392e+07	4.09179e+07
cce_0607	Unknown function	General		hypothetical protein		0	0	2164.5	2887	1842	1660	1962	1691	2037	1699	2.13287e+08	9.27254e+06	1.02274e+07	9.60392e+06	9.89342e+06	1.14445e+07	1.35339e+07	1.15964e+07
cce_0608	Unknown function	General		hypothetical protein		2_blue	0	77	69	64	49	81	99	75	71	0	0	0	0	0	0	0	0
cce_0609	Cell structure_ growth_ and death	Cell division		cell division protein Cdv3	cdv3	2_blue	3	129	103	53	47	173	106	118	128	1.58105e+06	1.38168e+06	917351	496675	433084	495976	944635	923127
cce_0610	Unknown function	General		hypothetical protein		0	0	54	55	50	29	139	58	131	164	0	0	0	0	0	0	0	0
cce_0611	Prosthetic groups_ cofactors_ and carriers	Porphyrin and chlorophyll metabolism	chlorophyllide a biosynthesis from protoporphyrin IX	Mg-protoporphyrin IX chelatase subunit H ChlH-like		6_black	0	16.5	28	63	68	47	51	63	54	0	0	0	0	0	0	0	0
cce_0612	Unknown function	General		hypothetical protein		4_magenta	0	39	29	31	17	44	16	24	14	0	0	0	0	0	0	0	0
cce_0613	Unknown function	General		hypothetical protein		0	0	108.5	84	92	106	190	106	58	55	0	0	0	0	0	0	0	0
cce_0614	Unknown function	General		hypothetical protein		0	0	11	5	7	3	8	3	3	8	0	0	0	0	0	0	0	0
cce_0615	Unknown function	General		hypothetical protein		0	0	2	0	0	0	12	0	0	0	0	0	0	0	0	0	0	0
cce_0616	Unknown function	General		hypothetical protein		0	0	99	71	88	65	133	68	77	81	0	0	0	0	0	0	0	0
cce_0617	Unknown function	Enzymes of unknown specificity		glycosyl transferase group 1		2_blue	0	56.5	38	40	30	76	58	54	53	0	0	0	0	0	0	0	0
cce_0618	Defense and invasion systems	General	polymorphic toxins	Uma2 family endonuclease toxin		3_yellow	0	50.5	41	36	41	48	59	37	34	0	0	0	0	0	0	0	0
cce_0619	Terpenoids and polyketides metabolism	Polyketide sugar unit biosynthesis	4_6-dideoxy-4-oxo-dTDP-D-glucose biosynthesis from glucose-1-phosphate	dTDP-glucose 4_6-dehydratase RfbB	rfbB	4_magenta	3	75.5	78	48	46	56	34	45	42	1.52274e+06	1.56412e+06	1.64913e+06	1.09795e+06	700686	923329	1.20558e+06	1.75971e+06
cce_0620	Unknown function	General		hypothetical protein		0	0	61.5	35	25	35	30	14	17	14	0	0	0	0	0	0	0	0
cce_0621	Unknown function	General		hypothetical protein		6_black	2	234.5	171	389	301	473	360	309	297	531101	1.05408e+06	1.36086e+06	805547	993700	1.98083e+06	2.14528e+06	3.19991e+06
cce_0622	Unknown function	General		hypothetical protein		6_black	0	38.5	37	75	45	64	58	32	41	0	0	0	0	0	0	0	0
cce_0623	Nucleic acid metabolism	RNA degradation	tRNA degradation factors	polynucleotide phosphorylase/polyadenylase PnpA	pnpA	6_black	4	211	167	220	305	272	252	233	311	1.07525e+08	1.29015e+08	1.41573e+08	1.60445e+08	1.77179e+08	1.87846e+08	2.13095e+08	1.91451e+08
cce_0624	Regulatory functions	General	plastoquinone pool redox sensory system	type II NADH dehydrogenase NdbA	ndbA	3_yellow	0	113	134	127	164	89	126	107	120	1.82193e+06	2.62173e+06	1.35229e+06	NaN	NaN	471489	562892	442836
cce_0625	Defense and invasion systems	General	polymorphic toxins	Uma2 family endonuclease toxin		1_red	4	41.5	87	60	88	72	70	66	71	642833	1.08362e+06	1.31287e+06	1.57475e+06	1.96739e+06	1.97838e+06	1.89569e+06	2.10251e+06
cce_0626				putative acetyltransferase		3_yellow	0	46	92	63	50	44	70	69	65	0	0	0	0	0	0	0	0
cce_0627	Unknown function	General		hypothetical protein		2_blue	0	40.5	40	17	9	19	15	14	19	0	0	0	0	0	0	0	0
cce_0628	Regulatory functions	Protein interactions	branched chain amino acid biosynthesis	acetolactate synthase regulatory subunit IlvH	ilvH	0	3	189.5	179	198	243	215	263	248	256	9.03794e+06	6.7151e+06	5.51256e+06	3.2737e+06	4.04288e+06	4.70973e+06	4.74657e+06	8.08656e+06
cce_0629	Regulatory functions	Protein interactions	Calvin-Benson cycle	light-responsive redox sensor mediating association/dissociation of PRK/CP12/GAPDH complex CP12	cp12	2_blue	0	8824.5	10394	6197	6137	11005	7414	6793	7269	6.74004e+07	1.16147e+08	6.21613e+07	5.36162e+07	4.40148e+07	6.71242e+07	5.32819e+07	6.47653e+07
cce_0630	Intracellular trafficking_ assembly_ and processing	Peptidases	periplasmic stress response system	Zn-dependent intramembrane protease RseP	rseP	4_magenta	0	161.5	170	178	163	118	124	151	158	0	0	0	0	0	0	0	0
cce_0631	Defense and invasion systems	General	polymorphic toxins	Uma2 family endonuclease toxin		0	0	34	32	32	30	33	31	21	15	0	0	0	0	0	0	0	0
cce_0632	Unknown function	Enzymes of unknown specificity		family 11 Sam-dependent methyltransferase		0	0	189	159	235	236	384	169	227	186	0	0	0	0	0	0	0	0
cce_0633	Unknown function	General		hypothetical protein		3_yellow	0	37.5	53	28	18	33	40	52	17	0	0	0	0	0	0	0	0
cce_0634	Mobile and extrachromosomal element functions	Selfish genetic elements	insertion element	transposase		2_blue	0	14.5	11	6	10	29	7	18	15	0	0	0	0	0	0	0	0
cce_0635	Unknown function	General		hypothetical protein		6_black	0	8	6	19	14	11	10	12	9	0	0	0	0	0	0	0	0
cce_0636	Energy metabolism	Photosynthesis	photosystem II main subunits	photosystem II protein D1 PsbA	psbA	6_black	0	2895	4783	7583	8567	5955	8292	8392	9209	0	0	0	0	0	0	0	0
cce_0636;cce_3501;cce_0267	#N/A	#N/A	#N/A	#N/A	psbA1;psbA2;psbA4		0	#N/A	#N/A	#N/A	#N/A	#N/A	#N/A	#N/A	#N/A	7.31567e+07	8.53068e+07	1.09699e+08	1.03943e+08	6.88243e+07	1.14251e+08	1.4568e+08	1.83147e+08
cce_0637	Transport and binding proteins			Mg2+ transporter		0	0	6	1	7	5	6	9	13	8	0	0	0	0	0	0	0	0
cce_0638				putative reverse transcriptase		0	0	150.5	114	148	219	199	203	204	200	0	0	0	0	0	0	0	0
cce_0639	Unknown function	General		hypothetical protein		3_yellow	0	14.5	16	7	7	5	6	11	2	0	0	0	0	0	0	0	0
cce_0640	Unknown function	General		hypothetical protein		0	0	56.5	59	62	42	42	29	41	38	0	0	0	0	0	0	0	0
cce_0641	Intracellular trafficking_ assembly_ and processing	Peptidases	ClpP1-ClpP2-ClpX proteolytic complex	ATP-dependent protease ClpP1	clpP1	6_black	3	204	253	364	344	234	292	228	217	2.96293e+07	2.59461e+07	2.85084e+07	2.16699e+07	2.03638e+07	2.06538e+07	2.2148e+07	3.50492e+07
cce_0642	Unknown function	General		CBS domain-containing protein		6_black	0	81	93	138	154	77	118	120	108	0	0	0	0	0	0	0	0
cce_0643	Energy metabolism	Oxidative phosphorylation	NAD(P)H:quinone oxidoreductase (complex I) NdhABCDEFGHIJKLMNOPQS	NADH-plastoquinone oxidoreductase subunit NdhQ	ndhQ	4_magenta	0	692	1176	1261	1223	696	842	1212	865	0	0	0	0	0	0	0	0
cce_0644	Transcription	Transcription factors	RNA polymerase sigma factors	group 2 RNA polymerase sigma-70 subunit SigB	sigB	6_black	0	473	501	1522	1956	1566	1691	1615	1784	0	0	0	0	0	0	0	0
cce_0645	Transport and binding proteins		T1SS:Heterocyst specific glycolipid layer formation	heterocyst specific ABC-transporter ATP-binding subunit DevA homolog		2_blue	0	48	57	70	46	57	69	67	63	0	0	0	0	0	0	0	0
cce_0646	Transport and binding proteins		T1SS:glycolipid?	type I secretion system membrane fusion component_ DevB family		0	0	25.5	57	20	20	21	42	19	24	0	0	0	0	0	0	0	0
cce_0647	Unknown function	General		hypothetical protein		0	0	161	210	166	175	198	214	224	209	0	0	0	0	0	0	0	0
cce_0648	Transport and binding proteins	Carbohydrates_ organic alcohols_ and acids	Glycolipid biosynthesis and export	ABC-type glycolipid export system permease component DevC	devC	4_magenta	0	47	57	66	62	58	45	60	42	0	0	0	0	0	0	0	0
cce_0649	Unknown function	General		hypothetical protein		2_blue	0	1127	1182	564	476	767	763	765	912	0	0	0	0	0	0	0	0
cce_0650	Cell structure_ growth_ and death	Cell division		YggT family putative K+ uptake protein		4_magenta	0	64.5	89	144	199	131	71	89	120	0	0	0	0	0	0	0	0
cce_0651	Unknown function	Enzymes of unknown specificity		FMN-dependent pyridoxamine 5'-phosphate oxidase-like protein PpoX	ppoX	0	0	36.5	27	31	33	36	26	12	32	0	0	0	0	0	0	0	0
cce_0652	Unknown function	General		hypothetical protein		6_black	0	43.5	59	153	206	154	133	176	145	0	0	0	0	0	0	0	0
cce_0653	Intracellular trafficking_ assembly_ and processing	Peptidases	DNA gyrase modulation	TldE/TldD proteolytic complex component TldE	tldE	5_green	2	74	42	56	65	72	55	37	51	7.88619e+06	1.37625e+07	1.13005e+07	1.10533e+07	1.19545e+07	1.33977e+07	1.36659e+07	1.49766e+07
cce_0654	Energy metabolism	Photosynthesis	photosynthetic electron transport	2Fe-2S ferredoxin PetF	petF	0	2	200	164	152	132	243	137	374	213	1.96744e+07	2.29709e+07	2.7748e+07	2.56291e+07	2.57461e+07	3.55277e+07	4.08552e+07	4.0372e+07
cce_0655	Unknown function	General		hypothetical protein		3_yellow	0	112	155	94	81	64	68	80	60	0	0	0	0	0	0	0	0
cce_0656	Signal transduction	Two-component systems		two component hybrid sensor and regulator		2_blue	0	51	40	39	32	45	45	34	45	0	0	0	0	0	0	0	0
cce_0657	Signal transduction	Two-component systems		two component signal transduction system response regulator		2_blue	0	82.5	96	69	61	93	52	58	76	0	0	0	0	0	0	0	0
cce_0658	Defense and invasion systems	Protein_ prosthetic group_ membrane repair	Iron-sulfur cluster repair	IscA FeS stabilizing protein IaiH	iaiH	6_black	0	169.5	218	270	308	288	357	421	412	170960	112559	303396	104294	100255	159792	118455	246004
cce_0659	Energy metabolism	Photosynthesis	photosystem II main subunits	photosystem II CP43 chlorophyll apoprotein PsbC	psbC	6_black	2	1615	1355	863	1321	1682	1558	1429	2406	5.89255e+07	5.79397e+07	6.37815e+07	3.36448e+07	3.78147e+07	5.86267e+07	8.86722e+07	8.18632e+07
cce_0660	Energy metabolism	Photosynthesis	photosystem II main subunits	photosystem II P680 reaction center protein PsbD1	psbD1	0	0	1389.5	1185	1245	1770	1819	2039	2075	3143	0	0	0	0	0	0	0	0
cce_0660;cce_2485	#N/A	#N/A	#N/A	#N/A	psbD1;psbD2		0	#N/A	#N/A	#N/A	#N/A	#N/A	#N/A	#N/A	#N/A	1.12742e+08	1.27878e+08	1.69088e+08	1.69679e+08	1.04877e+08	1.77993e+08	1.94772e+08	2.39691e+08
cce_0661				putative GatB/Yqey		6_black	4	156.5	104	131	145	203	178	150	167	7.21413e+06	4.07756e+06	3.63235e+06	4.69298e+06	6.49702e+06	6.05062e+06	6.33373e+06	5.3106e+06
cce_0662	Unknown function	General		CHAD domain protein		6_black	2	146	146	273	374	307	258	238	268	1.74303e+06	1.40554e+06	1.56287e+06	1.66455e+06	1.45772e+06	2.06426e+06	2.42114e+06	3.40918e+06
cce_0663	Energy metabolism	Oxidative phosphorylation	TCA cycle second carbon oxidation	succinate dehydrogenase flavoprotein subunit SdhA	sdhA	4_magenta	1	92.5	101	110	112	75	99	100	91	9.11911e+06	8.55936e+06	7.12138e+06	6.55742e+06	5.67201e+06	7.52598e+06	7.92259e+06	5.22998e+06
cce_0664	Unknown function	General		hypothetical protein		2_blue	0	40	40	17	26	32	30	28	51	0	0	0	0	0	0	0	0
cce_0665	Unknown function	General		hypothetical protein		2_blue	0	58.5	79	52	25	52	63	61	62	0	0	0	0	0	0	0	0
cce_0666	Carbohydrate metabolism	Glycolysis / Gluconeogenesis	Embden-Meyerhof pathway_ Pentose phosphate pathway	glucose-6-phosphate isomerase Pgi	pgi	3_yellow	4	98	102	77	74	44	87	70	68	6.80114e+07	7.7172e+07	1.01083e+08	8.71862e+07	1.0411e+08	9.59046e+07	1.10936e+08	9.46187e+07
cce_0667	Unknown function	General		hypothetical protein		6_black	0	72.5	134	208	218	131	120	292	148	0	0	0	0	0	0	0	0
cce_0668	Unknown function	General		hypothetical protein		3_yellow	0	184.5	237	189	149	103	232	140	136	0	0	0	0	0	0	0	0
cce_0669	Carbohydrate metabolism	Glycolysis / Gluconeogenesis	Embden-Meyerhof pathway	6-phosphofructokinase 1 PfkA	pfkA	3_yellow	0	28.5	28	19	24	14	32	13	20	0	0	0	0	0	0	0	0
cce_0670	Defense and invasion systems	Restriction-modification systems		putative type I restriction-modification system M subunit protein		4_magenta	0	26	22	33	25	38	21	22	31	0	0	0	0	0	0	0	0
cce_0671	Defense and invasion systems	Restriction-modification systems		putative type I restriction-modification system M subunit protein		3_yellow	0	10	11	0	11	1	16	16	13	0	0	0	0	0	0	0	0
cce_0672	Unknown function	General		hypothetical protein		4_magenta	0	140	221	203	232	166	149	201	214	0	0	0	0	0	0	0	0
cce_0673	Unknown function	General		hypothetical protein		6_black	0	134.5	128	127	180	177	202	158	201	0	0	0	0	0	0	0	0
cce_0674	Unknown function	General		hypothetical protein		3_yellow	0	469.5	388	372	222	453	425	399	260	0	0	0	0	0	0	0	0
cce_0675				similar to sterol C5-desaturase		3_yellow	0	44	31	13	7	11	25	24	10	0	0	0	0	0	0	0	0
cce_0676	Unknown function	General		hypothetical protein		0	0	3	1	0	0	3	0	3	2	0	0	0	0	0	0	0	0
cce_0677	Unknown function	General		hypothetical protein		0	0	2.5	0	1	8	3	0	3	2	0	0	0	0	0	0	0	0
cce_0678	Signal transduction	Two-component systems		two component signal transduction system response regulator LuxR family		6_black	4	193	180	241	253	340	215	273	321	3.19935e+07	3.14594e+07	2.97774e+07	3.05682e+07	3.7831e+07	3.23309e+07	3.40015e+07	3.02561e+07
cce_0679	Energy metabolism	Electron transport		2Fe-2S ferredoxin		6_black	0	92	85	107	104	114	112	104	97	0	0	0	0	0	0	0	0
cce_0680	Unknown function	General		hypothetical protein		6_black	0	99.5	116	202	152	143	105	204	74	0	0	0	0	0	0	0	0
cce_0681	Unknown function	General		hypothetical protein		6_black	0	88	80	153	121	196	155	148	98	0	0	0	0	0	0	0	0
cce_0682	Unknown function	General		hypothetical protein		4_magenta	0	53	47	31	24	7	0	29	61	0	0	0	0	0	0	0	0
cce_0683	Regulatory functions	DNA interactions	iron-sulfur cluster assembly SUF system	iron-sulfur cluster redox status-responsive transcriptional repressor of iron-sulfur cluster biogenesis SufR	sufR	6_black	0	25	16	48	53	22	62	40	58	0	0	0	0	0	0	0	0
cce_0684	Unknown function	General		hypothetical protein		6_black	0	193.5	189	419	392	507	188	296	464	0	0	0	0	0	0	0	0
cce_0685	Prosthetic groups_ cofactors_ and carriers	Iron sulfur clusters	iron-sulfur cluster assembly SUF system	Fe-S cluster assembly protein SufB	sufB	6_black	0	100	77	129	96	217	74	139	150	2.50117e+06	1.8025e+06	NaN	1.25977e+06	NaN	1.38955e+06	1.65833e+06	1.84477e+06
cce_0686	Prosthetic groups_ cofactors_ and carriers	Iron sulfur clusters	iron-sulfur cluster assembly SUF system	iron-sulfur cluster assembly ATPase SufC	sufC	0	0	73	34	43	38	69	20	35	45	7.42765e+06	1.12298e+07	8.37777e+06	8.16182e+06	7.99728e+06	6.46501e+06	6.69686e+06	8.40975e+06
cce_0687	Unknown function	General		hypothetical protein		4_magenta	0	34	20	61	13	54	11	32	12	0	0	0	0	0	0	0	0
cce_0688	Nucleic acid metabolism	Purine metabolism	adenosine monophosphate (AMP) biosynthesis from inosine monophosphate (IMP)	nucleoside-diphosphate kinase Ndk	ndk	2_blue	2	145	75	31	53	90	58	66	88	1.5781e+07	1.87407e+07	1.92945e+07	1.73796e+07	2.06004e+07	2.08246e+07	2.44704e+07	2.14894e+07
cce_0689				putative diguanylate cyclase		2_blue	0	20.5	33	48	29	33	26	36	27	0	0	0	0	0	0	0	0
cce_0690	Transport and binding proteins			phosphonate ABC transporter phosphate-binding protein		0	0	10	3	6	4	1	9	10	4	0	0	0	0	0	0	0	0
cce_0691				putative 4-oxalocrotonate tautomerase		0	0	12	0	3	0	15	0	0	3	0	0	0	0	0	0	0	0
cce_0692	Unknown function	General		hypothetical protein		2_blue	0	14	9	7	1	13	19	4	8	0	0	0	0	0	0	0	0
cce_0693	Unknown function	General		hypothetical protein		0	0	5	0	0	0	6	24	20	10	0	0	0	0	0	0	0	0
cce_0694	Unknown function	General		hypothetical protein		0	0	6.5	4	7	10	11	4	8	10	0	0	0	0	0	0	0	0
cce_0695				cytochrome P450		0	0	5	6	5	3	2	0	8	4	0	0	0	0	0	0	0	0
cce_0696	Unknown function	General		hypothetical protein		0	0	7.5	2	11	13	5	5	13	4	0	0	0	0	0	0	0	0
cce_0697				putative acetyltransferase Eis type		0	0	9	2	4	7	10	9	2	3	0	0	0	0	0	0	0	0
cce_0698	Unknown function	Enzymes of unknown specificity		acetyltransferase family protein		0	0	12.5	6	5	8	8	6	9	11	0	0	0	0	0	0	0	0
cce_0699	Unknown function	General		hypothetical protein		0	0	3.5	3	2	2	2	1	1	2	0	0	0	0	0	0	0	0
cce_0700	Unknown function	General		hypothetical protein		6_black	0	62.5	67	106	102	99	67	139	102	0	0	0	0	0	0	0	0
cce_0701	Carbohydrate metabolism	Glycolysis / Gluconeogenesis	glucose degradation (glycolysis)	pyruvate kinase family protein		6_black	0	44.5	69	83	101	73	77	78	67	0	0	0	0	0	0	0	0
cce_0702				serine/threonine protein phosphatase		6_black	0	63	70	156	120	97	172	196	133	0	0	0	0	0	0	0	0
cce_0703	Unknown function	General		hypothetical protein		6_black	0	59.5	30	30	22	33	51	40	33	0	0	0	0	0	0	0	0
cce_0704	Translation	Translation factors	translation elongation	elongation factor Tsf	tsf	2_blue	0	518	230	196	264	366	298	296	296	2.52795e+06	2.65041e+06	2.59702e+06	2.24499e+06	2.3138e+06	2.24456e+06	2.30358e+06	2.29639e+06
cce_0705	Translation	Ribosomal proteins: synthesis and modification	ribosome small subunit	SSU ribosomal protein S2 RpsB	rpsB	6_black	3	412	153	239	289	232	254	316	279	8.50911e+07	7.42174e+07	7.30114e+07	5.47275e+07	5.82153e+07	4.67506e+07	6.73889e+07	9.96589e+07
cce_0706	Prosthetic groups_ cofactors_ and carriers	Sulfur relay system	Moco biosynthesis sulfur relay	molybdopterin synthase catalytic subunit MoaE	moaE	2_blue	0	13.5	8	11	2	6	18	7	7	0	0	0	0	0	0	0	0
cce_0707	Carbohydrate metabolism	Amino sugar and nucleotide sugar metabolism	UDP-N-acetylglucosamine biosynthesis from fructose-6-phosphate	phosphoglucosamine mutase GlmM	glmM	0	0	108.5	88	12	21	14	26	20	17	0	0	0	0	0	0	0	0
cce_0708	Intracellular trafficking_ assembly_ and processing	Peptidases		cytosol aminopeptidase PepA	pepA	1_red	0	31	14	13	25	19	20	14	16	1.16981e+07	1.20681e+07	1.81126e+07	1.43953e+07	1.78792e+07	1.80359e+07	2.43453e+07	2.76682e+07
cce_0709	Unknown function	General		hypothetical protein		2_blue	0	727	254	283	308	1450	493	1007	1156	0	0	0	0	0	0	0	0
cce_0710	Unknown function	General		hypothetical protein		0	0	467.5	212	217	298	2924	877	775	1464	4.00078e+07	2.24574e+06	1.47222e+06	1.3885e+06	2.04692e+06	1.78516e+06	1.25842e+06	1.46576e+06
cce_0711	Unknown function	Enzymes of unknown specificity		glycosyl transferase group 1		0	0	8.5	8	4	9	9	7	9	16	0	0	0	0	0	0	0	0
cce_0712	Signal transduction	Two-component systems		two component response regulator		0	0	2.5	4	3	1	0	1	0	1	0	0	0	0	0	0	0	0
cce_0713	Signal transduction	Two-component systems		two component response regulator		4_magenta	0	11.5	24	7	18	25	2	9	2	0	0	0	0	0	0	0	0
cce_0714	Unknown function	General		hypothetical protein		3_yellow	0	12	10	9	5	11	18	12	3	0	0	0	0	0	0	0	0
cce_0715				methyl accepting chemotaxis protein		0	0	3	2	1	3	2	1	2	3	0	0	0	0	0	0	0	0
cce_0716	Signal transduction	Two-component systems		two component hybrid sensor and regulator		3_yellow	0	12	15	6	6	5	6	3	7	0	0	0	0	0	0	0	0
cce_0717	Unknown function	General		hypothetical protein		3_yellow	0	24.5	28	22	12	12	21	9	15	0	0	0	0	0	0	0	0
cce_0718	Metabolism of other amino acids and amines	Glutathione metabolism	glutathione biosynthesis	glutamate-cysteine ligase GshA	gshA	4_magenta	0	115.5	149	135	133	132	117	153	127	0	0	0	0	0	0	0	0
cce_0719	Translation	tRNA and rRNA base modification	tRNA modification factors - methyltransferases	tRNA (cytidine(34)-2'-O)-methyltransferase TrmL	trmL	0	0	33	25	24	10	24	26	27	11	0	0	0	0	0	0	0	0
cce_0720	Intracellular trafficking_ assembly_ and processing	Peptidases		M23 family aminopeptidase NlpD	nlpD	2_blue	0	566.5	493	229	201	307	295	201	265	0	0	0	0	0	0	0	0
cce_0721	Unknown function	General		hypothetical protein		6_black	0	32	17	30	28	47	33	43	32	0	0	0	0	0	0	0	0
cce_0722	Unknown function	General		hypothetical protein		0	0	131	161	141	124	14	425	51	38	0	0	0	0	0	0	0	0
cce_0723	Unknown function	General		hypothetical protein		6_black	0	7	8	13	14	12	15	16	17	0	0	0	0	0	0	0	0
cce_0724	Unknown function	General		hypothetical protein		0	0	0	0	0	0	0	0	0	0	0	0	0	0	0	0	0	0
cce_0725	Unknown function	General		hypothetical protein		2_blue	0	48.5	63	19	12	30	57	51	21	0	0	0	0	0	0	0	0
cce_0726				serine/threonine protein kinase		4_magenta	0	13	20	19	16	11	11	14	12	0	0	0	0	0	0	0	0
cce_0727	Unknown function	General		hypothetical protein		4_magenta	0	50	61	78	66	60	39	69	37	0	0	0	0	0	0	0	0
cce_0728	Unknown function	General		hypothetical protein		2_blue	0	85	36	20	23	67	20	48	42	0	0	0	0	0	0	0	0
cce_0729	Unknown function	General		protein of unknown function DUF124		4_magenta	0	72.5	69	48	40	67	37	78	65	0	0	0	0	0	0	0	0
cce_0730	Unknown function	General		protein of unknown function DUF124		6_black	0	16	3	9	5	14	6	12	15	0	0	0	0	0	0	0	0
cce_0731	Unknown function	General		protein of unknown function DUF124		6_black	0	16	5	14	14	12	22	12	13	0	0	0	0	0	0	0	0
cce_0732	Intracellular trafficking_ assembly_ and processing	Peptidases	membrane protease	Zn-dependent M48 family protease with chaperone function		3_yellow	0	17.5	12	6	11	9	20	9	9	0	0	0	0	0	0	0	0
cce_0733	Unknown function	General		hypothetical protein		0	0	179	236	61	61	50	43	69	33	0	0	0	0	0	0	0	0
cce_0734	Unknown function	General		hypothetical protein		0	0	73	118	62	62	50	69	59	56	0	0	0	0	0	0	0	0
cce_0735	Carbohydrate metabolism	Pyruvate metabolism	pyruvate dehydrogenase complex PdhABCD-AceE	dihydrolipoamide dehydrogenase PdhD	pdhD	6_black	3	91.5	59	68	85	83	76	71	102	2.89575e+07	2.41656e+07	2.69232e+07	1.77182e+07	2.29925e+07	1.89608e+07	2.46585e+07	3.24659e+07
cce_0736	Energy metabolism	Photosynthesis	photosystem II other subunits in cyanobacteria	photosystem II protein PsbX	psbX	2_blue	0	5057.5	6066	2345	3052	3951	4092	4473	5841	0	0	0	0	0	0	0	0
cce_0737	Unknown function	General		uncharacterized protein YCF66	ycf66	6_black	0	129	170	222	266	137	208	345	273	166521	141913	153487	238733	134602	263966	219934	155723
cce_0738	Unknown function	General		WD-40-like beta propeller repeat-containing protein		6_black	0	77	65	97	109	147	106	104	133	0	0	0	0	0	0	0	0
cce_0739	Transport and binding proteins	Accesory functions	TonB energy transduction system	Tol biopolymer transport system periplasmic component TolB	tolB	3_yellow	0	13	16	24	10	4	12	7	12	0	0	0	0	0	0	0	0
cce_0740	Unknown function	General		protein of unknown function DUF362		6_black	0	87.5	108	128	195	143	132	197	157	0	0	0	0	0	0	0	0
cce_0741	Unknown function	General		hypothetical protein		2_blue	0	347.5	284	121	135	315	204	202	266	0	0	0	0	0	0	0	0
cce_0742	Unknown function	General		hypothetical protein		2_blue	0	156.5	174	198	123	224	203	203	204	0	0	0	0	0	0	0	0
cce_0743				serine/threonine protein kinase		6_black	0	25	29	46	52	43	47	57	41	0	0	0	0	0	0	0	0
cce_0744	Transport and binding proteins	Unknown substrate		ABC-type transport system ATPase component		6_black	0	27.5	27	38	35	42	25	37	37	0	0	0	0	0	0	0	0
cce_0745	Prosthetic groups_ cofactors_ and carriers	Ubiquinone and other terpenoid-quinone biosynthesis	phylloquinone biosynthesis via SEPHCHC	2-succinyl-6-hydroxy-2_4-cyclohexadiene-1-carboxylate synthase MenH	menH	6_black	0	80	131	202	203	165	180	145	150	0	0	0	0	0	0	0	0
cce_0746	Intracellular trafficking_ assembly_ and processing	Protein export_ secretion_ and sorting	Sec protein export system	membrane protein insertion efficiency factor YidD	yidD	6_black	0	126.5	63	87	104	58	89	55	50	0	0	0	0	0	0	0	0
cce_0747				putative adenosine deaminase		2_blue	0	29.5	22	17	13	19	12	15	18	0	0	0	0	0	0	0	0
cce_0748	Transport and binding proteins	Carbohydrates_ organic alcohols_ and acids	chitobiose uptake system ChiEFG?	ABC-type multiple sugar uptake system permease component		0	0	81.5	135	59	68	77	88	62	80	0	0	0	0	0	0	0	0
cce_0749	Protein fate	Degradation of proteins_ peptides_ and glycopeptides		metallo-aminopeptidase HtpX	htpX	0	0	3.5	3	4	3	3	2	3	1	0	0	0	0	0	0	0	0
cce_0750	Unknown function	General		hypothetical protein		0	0	376	326	147	133	174	191	118	160	0	0	0	0	0	0	0	0
cce_0751	Unknown function	General		hypothetical protein		3_yellow	0	151	171	155	129	77	100	128	103	0	0	0	0	0	0	0	0
cce_0752	Translation	tRNA and rRNA base modification	queuosine (Q-tRNA) biosynthesis from preQ0	epoxyqueuosine (oQ) reductase QueG	queG	1_red	0	65	67	26	33	50	28	26	43	0	0	0	0	0	0	0	0
cce_0753	Energy metabolism	Photosynthesis - light capture and photorespiration	photorespiration (oxidative C2 cycle)	2-phosphoglycolate phosphatase		6_black	0	69.5	85	210	192	160	180	253	180	0	0	0	0	0	0	0	0
cce_0754	Signal transduction	Two-component systems		two component signal transduction system response regulator		6_black	0	17.5	13	25	17	31	34	30	22	0	0	0	0	0	0	0	0
cce_0755	Unknown function	General		hypothetical protein		0	0	8.5	15	44	24	12	24	23	18	0	0	0	0	0	0	0	0
cce_0756	Unknown function	General		hypothetical protein		4_magenta	0	64	88	111	106	90	85	85	82	0	0	0	0	0	0	0	0
cce_0757	Unknown function	General		hypothetical protein		5_green	0	36	65	74	63	78	121	54	92	0	0	0	0	0	0	0	0
cce_0758	Nucleic acid metabolism	DNA replication_ recombination_ and repair	DNA gyrase	DNA gyrase subunit B GyrB	gyrB	0	3	133	151	243	259	252	250	268	283	9.94106e+06	8.36526e+06	7.42353e+06	6.01715e+06	4.9429e+06	5.93186e+06	6.03773e+06	6.73631e+06
cce_0759	Unknown function	General		hypothetical protein		6_black	4	116.5	186	320	327	193	270	295	199	401999	320997	754508	886163	1.20518e+06	1.2535e+06	1.51521e+06	1.9554e+06
cce_0760	Unknown function	General		hypothetical protein		4_magenta	0	110.5	177	268	185	249	184	157	128	0	0	0	0	0	0	0	0
cce_0761				extracellular solute-binding protein		3_yellow	0	22	34	26	25	28	36	27	19	0	0	0	0	0	0	0	0
cce_0762	Unknown function	General		hypothetical protein		4_magenta	0	22	39	41	19	28	13	25	14	0	0	0	0	0	0	0	0
cce_0763				probable glycosyltransferase		3_yellow	0	74	69	38	62	46	50	70	40	0	0	0	0	0	0	0	0
cce_0764	Unknown function	General		periplasmic TPR domain-containing protein		4_magenta	0	204.5	165	207	196	165	142	176	143	1.08919e+07	1.53795e+07	2.4971e+07	2.59485e+07	1.72235e+07	2.52468e+07	2.9148e+07	1.17367e+07
cce_0765	Unknown function	General		hypothetical protein		4_magenta	0	85.5	58	84	80	118	38	48	64	0	0	0	0	0	0	0	0
cce_0766				probable methyltransferase		0	4	50	44	42	46	25	145	39	39	1.24586e+06	871572	1.15936e+06	2.15882e+06	2.19465e+06	2.25287e+06	1.84415e+06	1.98234e+06
cce_0767	Prosthetic groups_ cofactors_ and carriers	Biotin and lipoate metabolism	lipoic acid metabolism	lipoyl synthase LipA1	lipA1	5_green	0	69	69	76	88	69	90	71	83	0	0	0	0	0	0	0	0
cce_0768	Unknown function	General		hypothetical protein		0	0	8	6	7	5	8	2	5	6	0	0	0	0	0	0	0	0
cce_0769	Transport and binding proteins			phosphonate ABC-type transport system substrate-binding component		4_magenta	0	16.5	16	13	18	13	12	16	15	0	0	0	0	0	0	0	0
cce_0770	Carbohydrate metabolism	Fructose and mannose metabolism	biosynthesis of UDP-N-acetylglucosamine	phosphoacetylglucosamine mutase Pgm	pgm	2_blue	0	47	37	34	16	35	30	36	45	3.21605e+06	1.5137e+06	1.39797e+06	696996	975136	863421	895713	1.18328e+06
cce_0771	Unknown function	Enzymes of unknown specificity		ferredoxin-like protein		0	0	46	42	68	45	87	45	36	46	0	0	0	0	0	0	0	0
cce_0772	Unknown function	General		hypothetical protein		2_blue	0	15.5	17	34	14	27	25	16	20	0	0	0	0	0	0	0	0
cce_0773	Translation	Ribosomal proteins: synthesis and modification	Ribosome biogenesis	ribosome-associated protein YbcJ		6_black	0	135.5	128	258	227	303	217	250	295	0	0	0	0	0	0	0	0
cce_0774	Unknown function	General		hypothetical protein		2_blue	0	23.5	16	19	5	17	19	12	13	0	0	0	0	0	0	0	0
cce_0775	Unknown function	Enzymes of unknown specificity		FAD-dependent oxidoreductase family		5_green	0	23.5	14	15	15	15	13	6	7	0	0	0	0	0	0	0	0
cce_0776	Energy metabolism	Photosynthesis	photosystem II biogenesis	photosystem II lipoprotein PsbQ	psbQ	2_blue	2	639.5	395	265	282	703	372	357	458	4.06668e+07	3.79938e+07	3.85724e+07	3.23333e+07	2.81409e+07	4.29648e+07	5.61909e+07	5.05689e+07
cce_0777	Unknown function	Enzymes of unknown specificity		alpha/beta hydrolase fold protein		0	0	19	12	8	6	9	31	7	9	0	0	0	0	0	0	0	0
cce_0778	Fatty acid and lipid metabolism	Biosynthesis	Heptadecane biosynthesis	long-chain fatty aldehyde decarbonylase		2_blue	3	694	751	618	545	810	548	520	657	5.93916e+06	4.3238e+06	2.58067e+06	1.45412e+06	2.14478e+06	2.30791e+06	1.94429e+06	2.48445e+06
cce_0779	Transport and binding proteins	Amino acids_ peptides and amines		ABC-type oligopeptide uptake system substrate-binding component OppA	oppA	0	0	16	13	13	36	24	12	13	14	0	0	0	0	0	0	0	0
cce_0780	Transport and binding proteins	Amino acids_ peptides and amines		ABC-type oligopeptide uptake system permease component OppB	oppB	0	0	17.5	16	11	9	12	11	16	22	0	0	0	0	0	0	0	0
cce_0781	Unknown function	General		hypothetical protein		0	0	45	50	73	74	70	68	70	47	0	0	0	0	0	0	0	0
cce_0782	Defense and invasion systems	Detoxification and inactivation	reactive carbonyl scavenging	medium-chain dehydrogenase/redutase		6_black	4	58	68	97	132	109	57	84	71	1.82152e+06	2.2248e+06	3.07257e+06	3.19012e+06	3.65964e+06	3.65056e+06	3.79601e+06	3.57402e+06
cce_0783	Unknown function	General		hypothetical protein		3_yellow	0	22	24	24	16	20	20	23	13	0	0	0	0	0	0	0	0
cce_0784	Translation	tRNA and rRNA base modification	tRNA modification factors - methyltransferases	methylenetetrahydrofolate--tRNA-(uracil-5-)-methyltransferase TrmFO	trmFO	5_green	3	42	48	62	65	50	48	44	70	5.31478e+06	3.83623e+06	4.79319e+06	2.22924e+06	1.59068e+06	2.11045e+06	2.56882e+06	1.91576e+06
cce_0785	Defense and invasion systems	General	polymorphic toxins	Uma2 family endonuclease toxin		0	0	20	5	10	14	18	7	41	14	0	0	0	0	0	0	0	0
cce_0786	Unknown function	General		hypothetical protein		4_magenta	0	5	13	12	7	24	4	15	13	0	0	0	0	0	0	0	0
cce_0787	Unknown function	General		hypothetical protein		2_blue	0	13.5	19	36	9	20	10	11	28	0	0	0	0	0	0	0	0
cce_0788	Unknown function	Enzymes of unknown specificity		family S8 non-peptidase homolog		1_red	0	47	89	57	80	70	76	62	65	0	0	0	0	0	0	0	0
cce_0789	Regulatory functions	Protein interactions		Ser/Thr protein phosphatase family protein		2_blue	0	14	16	11	6	8	14	17	10	0	0	0	0	0	0	0	0
cce_0790	Translation	tRNA and rRNA base modification	tRNA modification factors - methyltransferases	tRNA (guanine-N(7)-)-methyltransferase TrmB	trmB	2_blue	0	45.5	48	19	8	24	24	14	19	0	0	0	0	0	0	0	0
cce_0791	Unknown function	General		hypothetical protein		6_black	0	30	26	95	126	70	52	78	63	0	0	0	0	0	0	0	0
cce_0792	Unknown function	General		protein of unknown function DUF411		6_black	0	141	181	360	401	305	309	405	333	0	0	0	0	0	0	0	0
cce_0793	Energy metabolism	Electron transport		type 3 multicopper oxidase		6_black	0	22.5	29	56	74	39	67	77	66	0	0	0	0	0	0	0	0
cce_0794	Unknown function	General		hypothetical protein		3_yellow	0	33.5	46	36	22	23	18	26	18	0	0	0	0	0	0	0	0
cce_0795	Intracellular trafficking_ assembly_ and processing	Peptidases	protease_ periplasmic	M48 family peptidase		6_black	0	239	299	531	546	195	312	331	339	1.19315e+06	869064	1.82962e+06	1.87672e+06	1.0121e+06	1.11007e+06	1.43414e+06	NaN
cce_0796	Unknown function	General	heat shock response	uncharacterized protein		4_magenta	0	63	128	60	95	60	28	65	63	0	0	0	0	0	0	0	0
cce_0797	Prosthetic groups_ cofactors_ and carriers	Vitamin B6 metabolism	pyridoxal biosynthesis from erythrose-4P	pyridoxamine 5'-phosphate oxidase PdxH	pdxH	2_blue	0	24.5	23	13	11	17	6	7	17	0	0	0	0	0	0	0	0
cce_0798	Carbohydrate metabolism	Pentose and glucuronate interconversions	pentose interconversion	ribulose-phosphate 3-epimerase Rpe	rpe	6_black	3	367.5	302	493	662	720	541	516	690	1.47194e+07	1.24164e+07	4.36523e+06	3.88146e+06	7.12468e+06	7.35438e+06	8.10703e+06	1.06969e+07
cce_0799	Unknown function	Enzymes of unknown specificity		NADH-dependent dehydrogenase family protein		0	0	145.5	163	65	63	78	68	75	84	0	0	0	0	0	0	0	0
cce_0800			pyruvate metabolism II	acetate kinase AckA	ackA	6_black	4	24	34	46	52	59	93	51	53	2.1173e+06	2.33049e+06	4.66707e+06	5.0781e+06	6.82347e+06	7.65627e+06	8.89914e+06	9.57835e+06
cce_0801	Translation	Ribosomal proteins: synthesis and modification	ribosome large subunit	LSU ribosomal protein L19 RplS	rplS	6_black	3	593	265	408	461	449	512	494	532	3.67181e+06	3.61679e+06	3.68497e+06	3.23599e+06	3.44577e+06	2.74582e+06	3.42983e+06	4.1228e+06
cce_0802	Prosthetic groups_ cofactors_ and carriers	Porphyrin and chlorophyll metabolism	coenzyme B12 biosynthesis from cob(II)yrinate diamide	cob(I)alamin adenosyltransferase CobO	cobO	6_black	0	131	109	152	179	171	154	155	173	635703	300170	443853	NaN	513529	491696	635734	1.0779e+06
cce_0803	Cell structure_ growth_ and death	Cell division		septum formation protein Maf	maf	6_black	0	46.5	38	42	38	33	42	35	28	0	0	0	0	0	0	0	0
cce_0804	Energy metabolism	Photosynthesis	photosystem II other common subunits	photosystem II oxygen-evolving enhancer protein 2 PsbP	psbP	2_blue	3	146	87	48	24	145	61	51	64	2.92945e+06	4.75768e+06	3.88497e+06	2.60467e+06	1.864e+06	3.41521e+06	4.10299e+06	4.27469e+06
cce_0805	Prosthetic groups_ cofactors_ and carriers	Nicotinate and nicotinamide metabolism	NAD(P) biosynthesis common pathway	NAD+ kinase NadK	nadK	3_yellow	0	63	104	101	84	64	90	81	76	0	0	0	0	0	0	0	0
cce_0806				similar to chlorobenzene dioxygenase ferredoxin component		4_magenta	1	302.5	261	204	188	271	156	263	210	1.14671e+07	1.26335e+07	9.8957e+06	1.20659e+07	1.17798e+07	1.37221e+07	1.40843e+07	9.89053e+06
cce_0807				putative alpha-glucanotransferase		6_black	0	18	9	10	8	12	7	16	18	0	0	0	0	0	0	0	0
cce_0808	Unknown function	General		hypothetical protein		6_black	0	37.5	42	55	85	62	39	60	54	0	0	0	0	0	0	0	0
cce_0809	Unknown function	General		hypothetical protein		6_black	0	23.5	24	21	31	22	16	59	47	0	0	0	0	0	0	0	0
cce_0810	Unknown function	General		hypothetical protein		0	0	4.5	5	0	0	0	2	0	13	0	0	0	0	0	0	0	0
cce_0811	Prosthetic groups_ cofactors_ and carriers	One carbon pool by folate	folic acid biosynthesis	bifunctional methylenetetrahydrofolate dehydrogenase (NADP+) / methenyltetrahydrofolate cyclohydrolase FolD	folD	0	2	168	155	100	88	85	164	87	136	4.59854e+06	4.72672e+06	6.53981e+06	5.49103e+06	5.5523e+06	5.96054e+06	7.21507e+06	7.75109e+06
cce_0812	Unknown function	General		uncharacterized protein		2_blue	0	112	87	55	53	66	56	71	81	0	0	0	0	0	0	0	0
cce_0813	Unknown function	Enzymes of unknown specificity		NUDIX hydrolase		2_blue	0	25.5	33	16	9	31	24	4	20	0	0	0	0	0	0	0	0
cce_0814	Unknown function	General		hypothetical protein		4_magenta	0	4.5	49	19	9	5	0	27	0	0	0	0	0	0	0	0	0
cce_0815	Unknown function	General		hypothetical protein		3_yellow	0	58	39	26	33	24	46	19	25	2.73425e+06	713858	819684	795098	973183	806033	950884	1.07446e+06
cce_0816	Unknown function	General		membrane protein of unknown function DUF1049		6_black	0	91	139	145	154	79	150	170	183	0	0	0	0	0	0	0	0
cce_0817	Signal transduction	Two-component systems		two component signal transduction system response regulator		2_blue	0	45	37	24	11	21	20	29	18	0	0	0	0	0	0	0	0
cce_0818	Glycan biosynthesis and metabolism	Peptidoglycan metabolism	peptidoglycan biosynthesis	UDP-N-acetylmuramoyl-L-alanyl-D-glutamate--2_6-diaminopimelate ligase MurE	murE	1_red	0	30.5	26	10	13	25	9	16	18	9.47071e+06	1.00713e+07	7.29605e+06	5.74274e+06	5.41326e+06	6.56062e+06	5.96059e+06	5.10447e+06
cce_0819	Unknown function	General		protein of unknown function DUF3571		0	0	176	128	125	201	169	138	279	123	0	0	0	0	0	0	0	0
cce_0820	Unknown function	General		hypothetical protein		6_black	2	105	102	128	115	132	141	159	118	2.34318e+06	3.88406e+06	4.3007e+06	3.59034e+06	3.97942e+06	5.36512e+06	6.42897e+06	5.88939e+06
cce_0821	Unknown function	General		hypothetical protein		6_black	0	2508.5	1884	3054	3218	2692	3374	3053	2439	0	0	0	0	0	0	0	0
cce_0822	Unknown function	Enzymes of unknown specificity		BioD-like N-terminal domain of phosphotransacetylase		0	3	183	226	222	225	184	202	232	179	2.24652e+06	1.94625e+06	1.81291e+06	1.48188e+06	874706	1.77848e+06	2.23536e+06	1.86591e+06
cce_0823	Unknown function	General		hypothetical protein		4_magenta	0	381	622	581	575	584	481	467	403	0	0	0	0	0	0	0	0
cce_0824	Mobile and extrachromosomal element functions	Selfish genetic elements	insertion element	transposase		4_magenta	0	32.5	58	67	54	39	52	52	30	0	0	0	0	0	0	0	0
cce_0825	Transport and binding proteins	Anions	sulfur assimilation	SulP family inorganic anion permease Sul1	sul1	0	0	22.5	64	28	37	13	21	29	21	0	0	0	0	0	0	0	0
cce_0826	Unknown function	General		hypothetical protein		2_blue	0	1039.5	900	518	256	730	694	698	710	0	0	0	0	0	0	0	0
cce_0827	Unknown function	General		hypothetical protein		2_blue	0	68.5	32	30	2	51	15	8	20	0	0	0	0	0	0	0	0
cce_0828	Unknown function	General		hypothetical protein		3_yellow	0	68.5	68	36	44	34	58	50	52	0	0	0	0	0	0	0	0
cce_0829	Amino acid metabolism	Phenylalanine_ tyrosine and tryptophan biosynthesis	tryptophan biosynthesis from ribose-5-phosphate	anthranilate phosphoribosyltransferase TrpD	trpD	2_blue	2	109	69	40	57	66	82	55	71	4.54749e+06	2.09444e+06	2.93039e+06	2.03302e+06	2.21516e+06	2.79377e+06	3.35577e+06	2.84092e+06
cce_0830	Regulatory functions	DNA interactions		XRE family transcriptional regulator		0	0	8.5	9	7	3	6	3	0	0	0	0	0	0	0	0	0	0
cce_0831	Prosthetic groups_ cofactors_ and carriers	Ubiquinone and other terpenoid-quinone biosynthesis	phylloquinone biosynthesis via SEPHCHC	naphthoate synthase MenB	menB	0	0	86.5	65	52	59	55	67	55	65	0	0	0	0	0	0	0	0
cce_0832	Cell structure_ growth_ and death	Toxin-antitoxin systems	toxin-antitoxin system 29	toxin-antitoxin system MazE family antidote		4_magenta	0	215.5	254	107	120	235	132	161	126	0	0	0	0	0	0	0	0
cce_0833	Unknown function	General		hypothetical protein		3_yellow	0	38	31	25	10	13	19	22	11	0	0	0	0	0	0	0	0
cce_0834	Glycan biosynthesis and metabolism	Polysacharide and lipopolysaccharide metabolism	polysaccharide biosynthesis	exopolysaccharide synthesis protein ExoD	exoD	1_red	0	38	30	12	18	26	9	15	14	0	0	0	0	0	0	0	0
cce_0835	Amino acid metabolism	Cysteine and methionine metabolism	methionine degradation	adenosylhomocysteinase AhcY	ahcY	2_blue	0	659.5	420	322	308	498	372	277	380	1.0093e+08	8.25502e+07	3.79627e+07	1.82593e+07	2.29142e+07	1.82446e+07	2.3886e+07	3.70028e+07
cce_0836	Unknown function	General		hypothetical protein		0	0	1.5	5	8	0	6	7	2	0	0	0	0	0	0	0	0	0
cce_0837	Fatty acid and lipid metabolism	Glycerolipid and glycerophospholid metabolism	phosphatidylglycerol biosynthesis	1-acyl-sn-glycerol-3-phosphate acyltransferase PlsC	plsC	0	0	38	39	19	26	26	29	27	37	0	0	0	0	0	0	0	0
cce_0838	Unknown function	General		hypothetical protein		4_magenta	0	20	13	25	12	21	4	26	22	0	0	0	0	0	0	0	0
cce_0839	Transport and binding proteins			putative Na-K-Cl cotransporter		6_black	0	20.5	27	33	41	25	30	24	25	0	0	0	0	0	0	0	0
cce_0840	Unknown function	General		hypothetical protein		6_black	0	166.5	255	234	324	265	233	244	215	0	0	0	0	0	0	0	0
cce_0841	Prosthetic groups_ cofactors_ and carriers	Nicotinate and nicotinamide metabolism	NAD(P) biosynthesis common pathway	NAD(P) transhydrogenase beta subunit PntB	pntB	3_yellow	3	226.5	223	111	170	101	265	193	203	9.71818e+06	1.05429e+07	1.35955e+07	5.26278e+06	4.61864e+06	7.76402e+06	9.83569e+06	5.3252e+06
cce_0842	Prosthetic groups_ cofactors_ and carriers	Nicotinate and nicotinamide metabolism	NAD(P) biosynthesis common pathway	NAD(P) transhydrogenase alpha chain part 2 PntC	pntC	0	0	210.5	213	117	204	83	209	186	209	0	0	0	0	0	0	0	0
cce_0843	Prosthetic groups_ cofactors_ and carriers	Nicotinate and nicotinamide metabolism	NAD(P) biosynthesis	NAD(P) transhydrogenase alpha chain part 1 PntA	pntA	3_yellow	3	276.5	267	139	217	119	401	235	271	2.58465e+07	2.06061e+07	1.34415e+07	9.07616e+06	4.93228e+06	1.04054e+07	1.08767e+07	9.41523e+06
cce_0844				molybdenum-pterin binding protein		0	2	2932	3369	1371	1105	1248	1064	1149	1199	1.43333e+08	1.63322e+08	2.08625e+08	1.77867e+08	1.60821e+08	2.18268e+08	2.7003e+08	2.35367e+08
cce_0845	Unknown function	General		hypothetical protein		0	0	245.5	142	123	63	198	162	504	149	0	0	0	0	0	0	0	0
cce_0846	Transport and binding proteins			H+-transporting ATPase		3_yellow	0	20	27	33	25	15	30	30	30	0	0	0	0	0	0	0	0
cce_0847	Transport and binding proteins	Cofactors and prosthetic groups	molybdate uptake system ModABC	ABC-type molybdate uptake system substrate-binding component ModA	modA	0	3	144.5	321	63	29	49	127	71	68	3.06887e+06	4.94733e+06	4.59588e+06	1.3678e+06	1.66763e+06	2.35201e+06	2.68499e+06	2.32911e+06
cce_0848	Unknown function	General		hypothetical protein		3_yellow	0	475.5	1205	1205	952	778	833	902	588	0	0	0	0	0	0	0	0
cce_0849	Unknown function	General		hypothetical protein		3_yellow	0	45.5	92	47	32	36	77	59	29	0	0	0	0	0	0	0	0
cce_0850	Unknown function	General		hypothetical protein		3_yellow	0	12	18	12	2	5	5	7	3	0	0	0	0	0	0	0	0
cce_0851				putative amidohydrolase 2		0	0	0	0	2	0	0	0	0	0	0	0	0	0	0	0	0	0
cce_0852	Unknown function	General		hypothetical protein		0	0	8	14	12	8	6	11	9	11	0	0	0	0	0	0	0	0
cce_0853	Unknown function	General		hypothetical protein		6_black	0	81	144	213	257	158	178	207	194	0	0	0	0	0	0	0	0
cce_0854	Unknown function	General		hypothetical protein		0	0	1580	3538	2370	2020	1685	2087	2292	1737	0	0	0	0	0	0	0	0
cce_0855	Unknown function	General		protein of unknown function DUF541		6_black	4	74.5	108	175	173	168	211	182	173	2.02895e+06	3.98968e+06	7.06829e+06	8.58979e+06	1.04417e+07	1.3916e+07	1.64119e+07	1.36033e+07
cce_0856	Defense and invasion systems	Detoxification and inactivation	mercury detoxification	mercuric reductase MerA1	merA1	3_yellow	0	16	16	20	19	10	23	13	19	0	0	0	0	0	0	0	0
cce_0857	Unknown function	General		hypothetical protein		4_magenta	0	37	57	57	74	56	45	67	39	0	0	0	0	0	0	0	0
cce_0858	Unknown function	General		hypothetical protein		0	0	5	7	4	1	2	0	2	0	0	0	0	0	0	0	0	0
cce_0859	Unknown function	General		hypothetical protein		4_magenta	0	146	224	212	156	119	97	133	185	0	0	0	0	0	0	0	0
cce_0860	Energy metabolism	Photosynthesis	photosystem II other common subunits	photosystem II reaction center phosphoprotein PsbH	psbH	6_black	2	3207	3424	4587	5635	5922	5660	6105	7011	6.89835e+07	8.34954e+07	7.62449e+07	4.85074e+07	5.60299e+07	8.30092e+07	1.10735e+08	1.01566e+08
cce_0861	Intracellular trafficking_ assembly_ and processing	Protein export_ secretion_ and sorting	twin-arginine protein export system TatABCE	sec-independent protein translocase protein TatA	tatA	6_black	3	252	287	510	679	525	624	572	534	933933	2.08737e+06	1.73138e+06	1.58178e+06	1.26366e+06	1.65342e+06	1.74753e+06	2.19042e+06
cce_0862	Intracellular trafficking_ assembly_ and processing	Chaperone and folding catalysis		protein of unknown function DUF3353 with DnaJ domain		6_black	0	125	118	153	238	156	235	208	221	0	0	0	0	0	0	0	0
cce_0863	Transport and binding proteins			Na+/alanine symporter		0	0	27	29	39	26	21	30	30	27	0	0	0	0	0	0	0	0
cce_0864	Defense and invasion systems	General	polymorphic toxins	Uma2 family endonuclease toxin		0	0	55	45	64	36	61	120	46	47	0	0	0	0	0	0	0	0
cce_0865	Cell structure_ growth_ and death	Toxin-antitoxin systems	toxin-antitoxin system	hypothetical protein		3_yellow	0	162.5	132	205	92	156	163	147	89	0	0	0	0	0	0	0	0
cce_0866	Cell structure_ growth_ and death	Toxin-antitoxin systems	toxin-antitoxin system 18	toxin-antitoxin system PIN family toxin		0	0	61	39	71	45	45	78	40	34	0	0	0	0	0	0	0	0
cce_0867	Unknown function	General		hypothetical protein		0	0	255	390	149	147	70	83	240	259	0	0	0	0	0	0	0	0
cce_0868	Defense and invasion systems	General	polymorphic toxins	Uma2 family endonuclease toxin		5_green	0	37	41	51	73	47	91	52	55	0	0	0	0	0	0	0	0
cce_0869	Unknown function	General		hypothetical protein		0	0	168.5	136	131	140	208	158	132	135	0	0	0	0	0	0	0	0
cce_0870	Transport and binding proteins	Unknown substrate	RND-type exporter Rnd3	RND-type export system MFP component		6_black	0	52	66	99	118	98	93	118	108	0	0	0	0	0	0	0	0
cce_0871				periplasmic beta-type carbonic anhydrase IfcA		3_yellow	0	49	69	37	29	34	48	28	65	0	0	0	0	0	0	0	0
cce_0872	Unknown function	General		hypothetical protein		3_yellow	3	76	65	62	38	33	113	67	53	4.6057e+06	3.76662e+06	6.25516e+06	4.17519e+06	2.02609e+06	2.27904e+06	2.73241e+06	3.95169e+06
cce_0873	Unknown function	General		hypothetical protein		2_blue	0	28	32	34	47	247	131	161	148	0	0	0	0	0	0	0	0
cce_0874	Unknown function	General		hypothetical protein		2_blue	0	51	65	32	33	43	51	39	44	0	0	0	0	0	0	0	0
cce_0875	Transcription	Transcription factors	RNA polymerase sigma factors	group 1 RNA polymerase sigma-70 subunit SigA	sigA	0	0	558.5	546	973	1059	669	983	959	919	2.09238e+06	2.36131e+06	3.49804e+06	3.62178e+06	3.41857e+06	3.42827e+06	3.26209e+06	2.83487e+06
cce_0876	Unknown function	General		protein of unknown function DUF212		0	0	47	19	18	21	23	24	42	39	0	0	0	0	0	0	0	0
cce_0877	Terpenoids and polyketides metabolism	Terpenoid backbone biosynthesis	C10-C20 isoprenoid biosynthesis	geranylgeranyl diphosphate synthase type II CrtE	crtE	5_green	0	60	46	41	53	52	76	39	83	0	0	0	0	0	0	0	0
cce_0878	Prosthetic groups_ cofactors_ and carriers	Pantothenate and CoA biosynthesis	coenzyme A biosynthesis from panthenate	pantetheine-phosphate adenylyltransferase CoaD	coaD	6_black	0	12.5	6	4	1	1	11	16	14	0	0	0	0	0	0	0	0
cce_0879	Unknown function	General		hypothetical protein		1_red	0	41.5	51	30	59	38	48	37	43	0	0	0	0	0	0	0	0
cce_0880	Unknown function	General		hypothetical protein		6_black	0	528.5	781	972	1135	786	787	1068	1084	0	0	0	0	0	0	0	0
cce_0881	Unknown function	General		hypothetical protein		2_blue	0	136.5	139	111	88	195	187	144	203	0	0	0	0	0	0	0	0
cce_0882	Transport and binding proteins	Anions	phosphate transporter and regulator PstABCS-SphU	ABC-type phosphate uptake system ATPase component PstB	pstB	2_blue	0	44	50	34	30	42	45	41	46	0	0	0	0	0	0	0	0
cce_0883	Transport and binding proteins	Anions	phosphate signalling cascade PhoBRU-PstABCS	ABC-type phosphate uptake system ATPase component PstB	pstB	3_yellow	0	34.5	43	31	18	22	49	41	37	0	0	0	0	0	0	0	0
cce_0884	Transport and binding proteins	Anions	phosphate signalling cascade PhoBRU-PstABCS	ABC-type phosphate uptake system permease component PstA	pstA	2_blue	0	29.5	24	10	8	13	22	15	35	0	0	0	0	0	0	0	0
cce_0885	Transport and binding proteins	Anions	phosphate signalling cascade PhoBRU-PstABCS	ABC-type phosphate uptake system permease component PstC	pstC	2_blue	0	60	65	34	15	29	43	43	56	0	0	0	0	0	0	0	0
cce_0886	Transport and binding proteins	Anions	phosphate transporter and regulator PstABCS-SphU	low-affinity_ high-velocity phosphate ABC-type transport system substrate-binding component_ PstS1	pstS1	2_blue	2	125.5	108	42	40	60	98	64	101	2.69231e+07	3.09189e+07	3.50647e+07	2.57326e+07	2.60561e+07	3.35576e+07	4.20634e+07	3.55449e+07
cce_0887	Transport and binding proteins		Phosphate homeostasis	phosphate binding protein		2_blue	0	50.5	60	24	13	37	53	37	55	1.23469e+07	NaN	1.00465e+07	1.00546e+07	NaN	1.07753e+07	1.4069e+07	1.27676e+07
cce_0888	Signal transduction	Two-component systems	photosynthesis response system NblRS	low temperature/osmotic stress-responsive two component signal transduction system histidine kinase with PAS domain NblS	nblS	3_yellow	0	165.5	231	271	203	202	248	245	203	0	0	0	0	0	0	0	0
cce_0889	Unknown function	General		hypothetical protein		6_black	0	95	112	138	167	172	170	153	176	0	0	0	0	0	0	0	0
cce_0890	Carbohydrate metabolism	Starch and sucrose metabolism	glycogen metabolism	starch synthase GlgA	glgA	2_blue	3	63.5	52	37	41	62	36	44	50	2.09402e+06	2.64865e+06	1.87186e+06	1.5033e+06	1.38293e+06	1.32326e+06	1.41633e+06	1.84225e+06
cce_0891	Transport and binding proteins	Porins and secretins	heterocyst-specific glycolipid layer formation	ABC-type glycolipid export system outer membrane secretin component HgdD	hgdD	0	0	58	48	26	30	29	30	26	34	0	0	0	0	0	0	0	0
cce_0892	Energy metabolism	Electron transport	photosystem II?	ferredoxin (2Fe-2S)		6_black	4	99.5	132	174	218	229	256	201	227	1.11741e+07	9.83866e+06	1.13654e+07	1.31021e+07	1.44575e+07	1.65893e+07	1.87555e+07	1.70902e+07
cce_0893	Energy metabolism	Photosynthesis	photosystem II other common subunits	photosystem II protein PsbM	psbM	4_magenta	0	4714.5	4377	3365	4329	5438	3175	4252	4330	0	0	0	0	0	0	0	0
cce_0894	Regulatory functions	DNA interactions		YebC family transcriptional regulator		0	0	60.5	72	74	72	93	60	68	58	0	0	0	0	0	0	0	0
cce_0895	Defense and invasion systems	Restriction-modification systems		DNA phosphorothioation system restriction enzyme		4_magenta	0	27.5	33	25	37	19	23	31	22	0	0	0	0	0	0	0	0
cce_0896	Unknown function	General		hypothetical protein		3_yellow	0	638.5	1069	1080	921	502	693	809	652	0	0	0	0	0	0	0	0
cce_0897	Amino acid metabolism	Arginine and proline metabolism	proline biosynthesis from glutamate	glutamate-5-semialdehyde dehydrogenase ProA	proA	4_magenta	0	68	98	98	75	74	65	77	71	212307	139352	NaN	153561	91230	98280.4	99714.3	118954
cce_0898	Unknown function	General		hypothetical protein		3_yellow	0	134.5	189	214	187	179	371	250	103	0	0	0	0	0	0	0	0
cce_0899	Unknown function	General		hypothetical protein		1_red	0	121.5	222	164	130	110	182	91	79	0	0	0	0	0	0	0	0
cce_0901	Unknown function	General		hypothetical protein		0	0	34.5	45	28	25	34	31	26	25	0	0	0	0	0	0	0	0
cce_0902	Nucleic acid metabolism	Pyrimidine metabolism	uridine monophosphate biosynthesis from glutamine	carbamoyl-phosphate synthase small subunit CarA	carA	3_yellow	0	162.5	172	136	122	62	175	129	83	4.50252e+06	4.43015e+06	4.47041e+06	3.15215e+06	3.02549e+06	2.82807e+06	3.45288e+06	4.73843e+06
cce_0903	Unknown function	General		hypothetical protein		3_yellow	0	943	980	452	470	331	606	638	482	0	0	0	0	0	0	0	0
cce_0904	Unknown function	General		hypothetical protein		2_blue	0	102	85	78	84	97	87	85	84	7.08296e+06	7.61695e+06	9.03154e+06	9.85922e+06	1.27754e+07	1.42179e+07	1.46158e+07	1.26414e+07
cce_0905	Unknown function	General		pentapeptide repeat-containing protein RfrK	rfrK	4_magenta	0	105	92	107	113	88	78	95	74	0	0	0	0	0	0	0	0
cce_0906	Unknown function	General		hypothetical protein		2_blue	0	10	10	8	25	66	44	48	69	NaN	NaN	NaN	155454	NaN	882314	1.1459e+06	2.07702e+06
cce_0907	Unknown function	General		hypothetical protein		6_black	0	15.5	10	33	54	145	96	91	87	0	0	0	0	0	0	0	0
cce_0908	Regulatory functions	DNA interactions		XRE family transcriptional regulator		0	0	37	23	43	30	82	85	70	77	0	0	0	0	0	0	0	0
cce_0909	Unknown function	General		hypothetical protein		0	0	45	11	15	18	19	17	19	24	0	0	0	0	0	0	0	0
cce_0910	Transport and binding proteins	Cofactors and prosthetic groups	biotin uptake system BioYNM and biotin uptake system BioY-EcfA12T	ABC-type biotin uptake system ATPase component CbiO	cbiO	2_blue	0	28.5	27	26	13	19	21	27	32	0	0	0	0	0	0	0	0
cce_0911	Unknown function	General		hypothetical protein		2_blue	3	725.5	990	804	667	1090	838	925	903	1.83902e+07	2.02071e+07	1.76514e+07	1.50007e+07	2.10333e+07	1.76711e+07	1.74424e+07	2.0345e+07
cce_0912	Glycan biosynthesis and metabolism	Peptidoglycan metabolism	peptidoglycan biosynthesis	phospho-N-acetylmuramoyl-pentapeptide-transferase MraY	mraY	1_red	0	141.5	135	72	94	89	106	79	98	0	0	0	0	0	0	0	0
cce_0913			Proteolysis	putative peptidase		6_black	0	26.5	29	32	42	40	26	33	31	0	0	0	0	0	0	0	0
cce_0914	Translation	tRNA and rRNA base modification	16S and 23S rRNA modification	bifunctional 23S rRNA (cytidine1920-2'-O)/16S rRNA (cytidine1409-2'-O)-methyltransferase TlyA	tlyA	2_blue	0	54.5	35	25	12	32	29	21	53	0	0	0	0	0	0	0	0
cce_0915	Unknown function	General		uncharacterized protein		0	3	155	101	67	85	80	87	96	104	2.75041e+06	1.91687e+06	2.1011e+06	1.82969e+06	1.14977e+06	1.47945e+06	1.79691e+06	2.10221e+06
cce_0916	Transport and binding proteins	Cations and iron carrying compounds	Iron homeostasis	CDF family iron uptake facilitator		5_green	0	35	64	95	85	58	55	74	92	0	0	0	0	0	0	0	0
cce_0917	Defense and invasion systems	General	polymorphic toxins	Uma2 family endonuclease toxin		4_magenta	0	47.5	105	141	185	66	94	124	87	0	0	0	0	0	0	0	0
cce_0918	Unknown function	General		hypothetical protein		1_red	0	30.5	26	0	6	8	16	0	10	0	0	0	0	0	0	0	0
cce_0919	Unknown function	General		hypothetical protein		0	0	1.5	0	0	0	0	0	0	0	0	0	0	0	0	0	0	0
cce_0920	Energy metabolism	Photosynthesis - antenna proteins	allophycocyanin biosynthesis	phycobilisome core-membrane linker phycobiliprotein ApcE	apcE	0	3	461	92	67	137	423	141	184	376	5.05438e+07	6.90101e+07	4.53533e+07	2.89338e+07	3.25398e+07	3.11501e+07	2.84798e+07	2.99278e+07
cce_0921	Nucleic acid metabolism	Pyrimidine metabolism	pyrimidine (uridine-5'-phosphate) de novo biosynthesis	ribose-phosphate pyrophosphokinase PrsA	prsA	4_magenta	0	478	483	519	632	377	437	552	552	0	0	0	0	0	0	0	0
cce_0922	Transport and binding proteins	Carbohydrates_ organic alcohols_ and acids	lipid-linked murein precursor export	rod shape determining protein RodA	rodA	2_blue	0	59	69	41	45	39	44	65	56	0	0	0	0	0	0	0	0
cce_0923	Cell structure_ growth_ and death	Chromosome and assoicated proteins		MRP-like protein		2_blue	2	206.5	163	102	146	141	164	124	177	5.6947e+06	3.90581e+06	2.23119e+06	2.23267e+06	2.94615e+06	2.86196e+06	4.10411e+06	3.58605e+06
cce_0924	Glycan biosynthesis and metabolism	Polysacharide and lipopolysaccharide metabolism	LPS inner core_ ADP-L-glycero-D-manno-heptose biosynthesis	ADP-heptose:LPS heptosyltransferase		3_yellow	3	201	194	119	117	95	122	122	141	2.11767e+06	3.13657e+06	3.47514e+06	1.32332e+06	1.02912e+06	1.47226e+06	2.74742e+06	2.80653e+06
cce_0925	Unknown function	General		hypothetical protein		2_blue	0	79	59	50	45	58	63	41	42	0	0	0	0	0	0	0	0
cce_0926	Prosthetic groups_ cofactors_ and carriers	Porphyrin and chlorophyll metabolism	coenzyme B12 biosynthesis upper pathway	precorrin-3B C17-methyltransferase CobJ	cobJ	2_blue	0	18.5	17	14	9	16	11	12	11	0	0	0	0	0	0	0	0
cce_0927	Translation	Transfer RNA biogenesis	tRNA aminoacylation	seryl-tRNA synthetase SerS	serS	4_magenta	0	22	10	8	6	15	1	6	10	7.96421e+06	7.60701e+06	7.75203e+06	4.97302e+06	6.30162e+06	3.76955e+06	6.02082e+06	9.14936e+06
cce_0928	Unknown function	General		hypothetical protein		2_blue	0	22.5	14	15	1	9	12	23	12	0	0	0	0	0	0	0	0
cce_0929	Unknown function	General		hypothetical protein		2_blue	0	6	9	3	0	3	4	13	16	0	0	0	0	0	0	0	0
cce_0930	Unknown function	General		hypothetical protein		0	0	9	14	8	0	0	2	11	2	0	0	0	0	0	0	0	0
cce_0931	Unknown function	General		hypothetical protein		2_blue	0	34	62	39	56	35	40	75	66	0	0	0	0	0	0	0	0
cce_0932	Mobile and extrachromosomal element functions	Selfish genetic elements	insertion element	transposase		5_green	0	15.5	10	17	18	28	20	3	19	0	0	0	0	0	0	0	0
cce_0933	Mobile and extrachromosomal element functions	Selfish genetic elements	insertion element	putative transposase		2_blue	0	15.5	2	19	0	17	5	8	9	0	0	0	0	0	0	0	0
cce_0934	Mobile and extrachromosomal element functions	Selfish genetic elements	insertion element	transposase		0	0	4.5	4	2	5	4	3	9	6	0	0	0	0	0	0	0	0
cce_0935	Intracellular trafficking_ assembly_ and processing	Peptidases	DNA gyrase modulation	TldD/PmbA family peptidase U62 modulator of DNA gyrase		0	0	11.5	11	7	14	8	14	9	9	0	0	0	0	0	0	0	0
cce_0936	Unknown function	General		hypothetical protein		0	0	13	9	9	9	6	15	9	10	0	0	0	0	0	0	0	0
cce_0937	Unknown function	General		hypothetical protein		4_magenta	0	42.5	52	62	29	38	21	49	30	0	0	0	0	0	0	0	0
cce_0938	Unknown function	General		hypothetical protein		5_green	0	28.5	50	43	61	33	32	35	50	0	0	0	0	0	0	0	0
cce_0939	Unknown function	Enzymes of unknown specificity		haloacid dehalogenase superfamily enzyme		3_yellow	0	69	97	87	79	105	104	80	58	0	0	0	0	0	0	0	0
cce_0940	Prosthetic groups_ cofactors_ and carriers	Pantothenate and CoA biosynthesis	pantothenate biosynthesis from aspartate and 2-oxoisovalerate	aspartate 1-decarboxylase PanD	panD	6_black	0	39	49	58	62	42	75	86	68	0	0	0	0	0	0	0	0
cce_0941	Unknown function	General		hypothetical protein		0	0	14	7	0	12	2	0	10	8	0	0	0	0	0	0	0	0
cce_0942	Transport and binding proteins			sugar ABC transporter permease		0	0	15.5	3	2	2	4	3	0	9	0	0	0	0	0	0	0	0
cce_0943	Transport and binding proteins			sugar ABC transporter permease		0	0	9	9	7	1	7	5	2	0	0	0	0	0	0	0	0	0
cce_0944	Intracellular trafficking_ assembly_ and processing	Peptidases	peptidoglycan biosynthesis	D-alanyl-D-alanine carboxypeptidase DacB	dacB	1_red	0	35.5	28	10	13	13	18	14	12	0	0	0	0	0	0	0	0
cce_0945	Unknown function	General		hypothetical protein		0	4	219.5	250	355	360	361	374	280	370	4.5232e+06	2.03042e+06	3.1481e+06	3.62306e+06	5.87038e+06	2.54305e+06	3.11763e+06	5.46811e+06
cce_0946	Unknown function	General		Zn-binding protein YfiH	yfiH	5_green	4	58.5	45	63	73	72	76	49	89	445513	608061	807499	971467	1.05782e+06	1.28242e+06	1.40456e+06	1.89914e+06
cce_0947	Defense and invasion systems	General	polymorphic toxins	Uma2 family endonuclease toxin		6_black	0	33.5	46	74	56	61	51	61	41	0	0	0	0	0	0	0	0
cce_0948	Transport and binding proteins	Amino acids_ peptides and amines		ABC-type high-affinity basic amino acid / glutamate uptake system ATPase component BgtA	bgtA	5_green	0	29.5	32	41	34	29	40	25	36	0	0	0	0	0	0	0	0
cce_0949	Translation	tRNA and rRNA base modification		methionyl-tRNA formyltransferase Fmt	fmt	6_black	2	16	15	29	16	29	11	22	23	1.56314e+06	2.05723e+06	2.49309e+06	2.10526e+06	1.85922e+06	3.27757e+06	3.05662e+06	3.43622e+06
cce_0950	Unknown function	General		hypothetical protein		0	0	58	25	12	8	17	11	13	31	0	0	0	0	0	0	0	0
cce_0951	Transport and binding proteins	Cations and iron carrying compounds	nitrile hydratase	cobalt transporter NthT	nthT	0	0	218	76	26	29	64	35	55	60	0	0	0	0	0	0	0	0
cce_0952	Unknown function	General		hypothetical protein		0	0	2	3	5	2	4	4	1	2	0	0	0	0	0	0	0	0
cce_0953	Energy metabolism	Carbon fixation in prokaryotes	2-oxoacid:ferredoxin oxidoreductase	pyruvate:ferredoxin oxidoreductase NifJ	nifJ	3_yellow	0	38.5	34	30	29	19	40	32	28	4.1161e+06	7.90526e+06	7.51217e+06	3.8365e+06	4.61974e+06	3.11206e+06	5.08352e+06	8.04791e+06
cce_0954	Unknown function	General		hypothetical protein		4_magenta	0	191	201	215	219	233	160	283	171	0	0	0	0	0	0	0	0
cce_0955	Unknown function	General		hypothetical protein		2_blue	0	255.5	241	174	208	284	219	283	293	0	0	0	0	0	0	0	0
cce_0956				putative DNA-methyltransferase		3_yellow	0	48	68	27	55	23	54	67	47	0	0	0	0	0	0	0	0
cce_0957	Prosthetic groups_ cofactors_ and carriers	Riboflavin metabolism	riboflavin_ FAD and FMN from GTP and ribulose-5-P	bifunctional riboflavin kinase / FMN adenylyltransferase RibF	ribF	3_yellow	0	33.5	39	35	26	22	29	30	30	0	0	0	0	0	0	0	0
cce_0958	Protein fate	Degradation of proteins_ peptides_ and glycopeptides	Proteolysis	putative peptidase M4 thermolysin		6_black	0	33	36	74	92	59	66	99	75	0	0	0	0	0	0	0	0
cce_0959	Unknown function	General		hypothetical protein		6_black	0	4	2	24	29	6	13	10	5	0	0	0	0	0	0	0	0
cce_0960	Unknown function	General		hypothetical protein		4_magenta	0	18.5	8	13	11	6	4	12	5	0	0	0	0	0	0	0	0
cce_0961	Unknown function	General		hypothetical protein		6_black	0	32	24	22	25	18	26	37	22	0	0	0	0	0	0	0	0
cce_0962	Unknown function	General		hypothetical protein		2_blue	0	43.5	46	41	18	40	29	37	31	0	0	0	0	0	0	0	0
cce_0963	Terpenoids and polyketides metabolism	Terpenoid backbone biosynthesis	IPP biosynthesis via deoxyxylulose	2-C-methyl-D-erythritol 4-phosphate cytidylyltransferase IspD	ispD	3_yellow	0	55.5	92	71	63	60	60	50	45	0	0	0	0	0	0	0	0
cce_0964	Unknown function	General		hypothetical protein		2_blue	0	46.5	52	97	39	68	73	78	81	0	0	0	0	0	0	0	0
cce_0965				probable sugar-phosphate nucleotidyltransferase		1_red	0	117	125	104	113	88	81	73	84	0	0	0	0	0	0	0	0
cce_0966				probable sugar kinase		0	0	78.5	82	21	26	48	33	29	29	1.82735e+07	121194	113338	114462	102797	128673	108840	88861.2
cce_0967	Nucleic acid metabolism	DNA replication_ recombination_ and repair		recombinase family protein		2_blue	0	41.5	35	45	17	23	18	28	17	0	0	0	0	0	0	0	0
cce_0968	Unknown function	General		hypothetical protein		3_yellow	0	61.5	87	88	72	52	60	53	66	0	0	0	0	0	0	0	0
cce_0969	Signal transduction	Two-component systems		two component signal transduction system histidine kinase		3_yellow	0	14.5	30	37	31	12	27	15	14	0	0	0	0	0	0	0	0
cce_0970	Signal transduction	Two-component systems		two component signal transduction system response regulator		0	0	29.5	49	24	31	25	22	22	15	0	0	0	0	0	0	0	0
cce_0971	Energy metabolism	Electron transport		ferredoxin		6_black	0	44	50	100	87	76	63	90	98	0	0	0	0	0	0	0	0
cce_0972	Regulatory functions	Protein interactions	thiol redox system periplasmic thioreoxin system	periplasmic thioredoxin TrxA	trxA	3_yellow	0	56.5	52	58	76	45	74	61	58	0	0	0	0	0	0	0	0
cce_0973	Fatty acid and lipid metabolism	Glycerolipid and glycerophospholid metabolism	glycerol degradation	glycerol kinase GlpK	glpK	1_red	0	22.5	16	6	14	12	10	13	13	8.9354e+06	8.15292e+06	9.48854e+06	6.74063e+06	8.45071e+06	7.98321e+06	1.04305e+07	1.11832e+07
cce_0974	Regulatory functions	DNA interactions		TetR family transcriptional regulator		2_blue	0	143	59	23	20	96	42	49	53	0	0	0	0	0	0	0	0
cce_0975	Unknown function	General		protein of unknown function DUF1821		3_yellow	1	132	104	85	69	133	88	115	69	3.34844e+07	3.14836e+07	1.73652e+07	1.73826e+07	1.89603e+07	1.59793e+07	1.49584e+07	1.19574e+07
cce_0976			Proteolysis	putative hydrolase CocE/NonD family		2_blue	0	60.5	53	58	36	48	48	35	41	0	0	0	0	0	0	0	0
cce_0977	Unknown function	General		hypothetical protein		0	0	54	23	111	40	14	8	19	7	0	0	0	0	0	0	0	0
cce_0978	Unknown function	General		hypothetical protein		0	0	61	41	9	14	9	18	15	19	0	0	0	0	0	0	0	0
cce_0979	Unknown function	General		hypothetical protein		0	0	52.5	0	5	18	13	7	6	0	0	0	0	0	0	0	0	0
cce_0980	Unknown function	General		hypothetical protein		2_blue	0	12	26	14	1	10	18	12	5	0	0	0	0	0	0	0	0
cce_0981	Unknown function	General		hypothetical protein		4_magenta	0	99.5	119	138	112	121	87	117	124	0	0	0	0	0	0	0	0
cce_0982	Unknown function	General		hypothetical protein		2_blue	0	15.5	15	5	1	12	22	22	5	0	0	0	0	0	0	0	0
cce_0983	Unknown function	General		hypothetical protein		0	0	24	6	5	0	1	2	0	2	0	0	0	0	0	0	0	0
cce_0984	Cell structure_ growth_ and death	Toxin-antitoxin systems		toxin-antitoxin system Phd family antidote		0	0	122.5	144	70	79	81	82	79	69	0	0	0	0	0	0	0	0
cce_0985	Defense and invasion systems	General	polymorphic toxins	Uma2 family endonuclease toxin		0	0	60.5	63	108	47	59	67	38	49	0	0	0	0	0	0	0	0
cce_0986	Energy metabolism	Photosynthesis - antenna proteins	phycobilisome biogenesis	phycobiliprotein asparagine N-methyltransferase CpcM	cpcM	0	0	149.5	61	42	22	66	65	45	63	5.52902e+06	4.6925e+06	4.07678e+06	1.8794e+06	NaN	838493	1.17694e+06	1.51307e+06
cce_0987	Carbohydrate metabolism	Starch and sucrose metabolism	glycogen metabolism	glucose-1-phosphate adenylyltransferase GlgC	glgC	2_blue	0	223	109	43	64	254	83	116	206	1.9488e+06	2.19071e+06	2.18844e+06	1.76265e+06	1.84425e+06	1.91848e+06	2.00983e+06	1.7286e+06
cce_0988	Unknown function	Enzymes of unknown specificity		Cof subfamily of IIB subfamily of haloacid dehalogenase superfamily		2_blue	0	47.5	16	7	5	39	17	19	24	0	0	0	0	0	0	0	0
cce_0989	Energy metabolism	Photosynthesis	photosystem I main subunits	photosystem I P700 chlorophyll a apoprotein A1 PsaA	psaA	2_blue	3	3201	1434	414	827	1486	669	882	1846	6.20158e+06	6.08321e+06	4.40907e+06	2.86797e+06	2.30893e+06	3.06202e+06	4.05029e+06	4.44903e+06
cce_0990	Energy metabolism	Photosynthesis	photosystem I main subunits	photosystem I P700 chlorophyll a apoprotein A2 PsaB	psaB	2_blue	3	3235	1907	912	1510	1938	1379	1594	2869	8.88966e+06	8.95727e+06	6.03589e+06	4.54566e+06	2.95761e+06	3.82282e+06	5.13505e+06	6.0368e+06
cce_0991	Transport and binding proteins	Amino acids_ peptides and amines		ABC-type oligopeptide uptake system permease component OppB	oppB	0	0	5	4	4	3	0	2	10	0	0	0	0	0	0	0	0	0
cce_0992	Unknown function	General		uncharacterized protein		0	0	754	462	385	433	446	375	339	406	0	0	0	0	0	0	0	0
cce_0993	Unknown function	General		hypothetical protein		2_blue	0	22.5	8	6	0	24	39	15	30	0	0	0	0	0	0	0	0
cce_0994	Energy metabolism	Electron transport	photosynthetic electron transport	ferredoxin--NADP+ reductase PetH	petH	3_yellow	1	1207	1760	1618	2013	1046	2038	1901	1747	3.15649e+07	2.66336e+07	2.28439e+07	1.69714e+07	2.02524e+07	1.7275e+07	1.69918e+07	1.73863e+07
cce_0995	Energy metabolism	Carbon fixation in prokaryotes	Calvin-Benson cycle	phosphoribulokinase PrkB	prkB	2_blue	2	1166.5	575	481	821	1906	954	1117	1840	8.43187e+07	6.39381e+07	2.9457e+07	1.82787e+07	4.67056e+07	4.8639e+07	4.88406e+07	5.88739e+07
cce_0996	Unknown function	General		hypothetical protein		2_blue	0	122	75	63	58	124	94	77	75	NaN	NaN	495550	NaN	486376	281006	NaN	NaN
cce_0997	Amino acid metabolism	Alanine_ aspartate and glutamate metabolism	glutamine biosynthesis	glutamate dehydrogenase (NADP+) GdhA	gdhA	0	0	28	126	29	45	31	34	36	40	0	0	0	0	0	0	0	0
cce_0998	Amino acid metabolism	Phenylalanine_ tyrosine and tryptophan biosynthesis	tryptophan biosynthesis from chorismate	phosphoribosylanthranilate isomerase TrpF	trpF	5_green	0	15.5	12	17	13	13	4	3	10	0	0	0	0	0	0	0	0
cce_0999			photosystem I	alternative photosystem I reaction center_ subunit X_ PsaK		2_blue	0	162.5	106	65	17	103	59	79	84	0	0	0	0	0	0	0	0
cce_1000	Unknown function	General		FHA domain-containing protein		4_magenta	0	76.5	65	67	37	65	40	33	38	0	0	0	0	0	0	0	0
cce_1001			Proteolysis	ATP-dependent Clp protease regulatory subunit		0	0	53	50	76	47	57	59	58	53	1.03788e+07	2.0301e+07	1.26336e+07	9.69157e+06	7.64706e+06	6.81109e+06	1.0186e+07	9.43852e+06
cce_1002	Unknown function	General		hypothetical protein		0	0	6	8	81	16	8	30	19	0	0	0	0	0	0	0	0	0
cce_1003	Carbohydrate metabolism	Starch and sucrose metabolism	cellulose biosynthesis	cellulose synthase CelA	celA	4_magenta	0	33.5	53	81	76	55	40	42	34	0	0	0	0	0	0	0	0
cce_1004	Prosthetic groups_ cofactors_ and carriers	Iron sulfur clusters	iron-sulfur cluster assembly SUF system	cysteine desulfurase SufS	sufS	2_blue	0	42.5	36	52	27	70	30	43	35	0	0	0	0	0	0	0	0
cce_1005	Prosthetic groups_ cofactors_ and carriers	Iron sulfur clusters	iron-sulfur cluster assembly SUF system	Fe-S cluster assembly protein SufD	sufD	4_magenta	3	69.5	66	109	85	133	63	70	81	1.15121e+07	1.07285e+07	1.6484e+07	6.39695e+06	4.98707e+06	4.12539e+06	6.22389e+06	8.45909e+06
cce_1006			photorespiration (oxidative C2 cycle)	glycolate oxidase FAD-binding subunit GlcD2	glcD2	3_yellow	0	34.5	54	36	43	38	46	42	41	3.54279e+06	972054	1.16026e+06	938586	1.05397e+06	1.10928e+06	1.25154e+06	1.35936e+06
cce_1007	Unknown function	General		hypothetical protein		6_black	0	17	23	25	40	37	22	30	31	0	0	0	0	0	0	0	0
cce_1008	Translation	tRNA and rRNA base modification	queuosine (Q-tRNA) biosynthesis from preQ0	7-carboxy-7-deazaguanine synthase QueE	queE	6_black	0	37.5	69	103	83	77	77	70	85	0	0	0	0	0	0	0	0
cce_1009	Unknown function	General		hypothetical protein		4_magenta	1	101	156	215	319	123	100	141	85	5.49893e+06	3.86486e+06	5.56616e+06	6.2684e+06	5.36986e+06	4.54014e+06	4.52181e+06	3.93197e+06
cce_1010	Transport and binding proteins			cation-transporting ATPase		0	0	34	38	77	105	43	32	37	49	0	0	0	0	0	0	0	0
cce_1011	Unknown function	General		hypothetical protein		6_black	0	41	103	149	148	75	133	79	56	0	0	0	0	0	0	0	0
cce_1012	Unknown function	General		hypothetical protein		4_magenta	2	273.5	363	620	544	406	366	347	396	2.47184e+06	2.63161e+06	3.69529e+06	3.65353e+06	1.73712e+06	3.33142e+06	4.24216e+06	3.6867e+06
cce_1013	RNA metabolism	Transcription factors		RNA-binding protein RbpA2	rbpA2	6_black	4	2519	1846	2781	3520	2690	2704	2814	2972	1.17388e+07	1.28116e+07	9.49269e+06	1.27342e+07	1.76778e+07	1.18438e+07	1.38603e+07	1.29638e+07
cce_1014	Fatty acid and lipid metabolism	Glycerolipid and glycerophospholid metabolism	phosphatidylglycerol biosynthesis	1-acyl-sn-glycerol-3-phosphate acyltransferase PlsC	plsC	6_black	0	87	58	93	116	72	62	97	68	0	0	0	0	0	0	0	0
cce_1015	Unknown function	General		hypothetical protein		0	0	5.5	3	0	0	3	0	0	0	0	0	0	0	0	0	0	0
cce_1016	Nucleic acid metabolism	RNA degradation	3' processing factors	putative ribonuclease D Rnd	rnd	4_magenta	2	358.5	288	321	247	268	233	251	257	1.02688e+07	1.17108e+07	1.45675e+07	1.1481e+07	1.44003e+07	1.84932e+07	2.22092e+07	1.95482e+07
cce_1017	Prosthetic groups_ cofactors_ and carriers	Iron sulfur clusters		iron-sulfur cluster assembly scaffold protein Nfu	nfU	6_black	4	1364.5	2003	2193	2958	2683	2809	2310	2139	4.91335e+07	1.56513e+07	4.05946e+07	3.95823e+07	5.74046e+07	1.78937e+07	2.16323e+07	3.4275e+07
cce_1018	Unknown function	Enzymes of unknown specificity		putative 2-phosphosulfolactate phosphatase		2_blue	0	145	106	121	98	130	113	102	137	1.50962e+07	3.18157e+07	3.11443e+07	2.71874e+07	3.37419e+07	3.20048e+07	3.54544e+07	2.6958e+07
cce_1019	Unknown function	Enzymes of unknown specificity		family 4 glycosyl transferase		6_black	0	70	54	72	61	65	80	92	84	0	0	0	0	0	0	0	0
cce_1020	Unknown function	General		hypothetical protein		0	0	144	108	107	96	88	78	108	106	0	0	0	0	0	0	0	0
cce_1021	Unknown function	General		hypothetical protein		6_black	0	155	103	144	105	78	103	120	79	0	0	0	0	0	0	0	0
cce_1022				alginate O-acetylation protein / membrane bound O-acyl transferase MBOAT		0	0	5.5	4	1	4	4	4	11	7	0	0	0	0	0	0	0	0
cce_1023	Unknown function	General		hypothetical protein		0	0	1	0	2	0	0	0	0	0	0	0	0	0	0	0	0	0
cce_1024				cytochrome P-450 like protein		0	0	0.5	0	0	0	0	0	0	1	0	0	0	0	0	0	0	0
cce_1025				AMP-dependent synthetase and ligase/ acyl-CoA synthase		0	0	3.5	2	5	1	1	3	1	0	0	0	0	0	0	0	0	0
cce_1026	Unknown function	General		hypothetical protein		0	0	4	2	1	12	7	4	2	1	0	0	0	0	0	0	0	0
cce_1027	Mobile and extrachromosomal element functions	Selfish genetic elements	insertion element	transposase		0	0	20	19	29	17	35	19	5	29	0	0	0	0	0	0	0	0
cce_1028				AMP-dependent synthetase and ligase/ acyl-CoA synthase		0	0	6.5	4	9	0	3	6	5	3	0	0	0	0	0	0	0	0
cce_1029	Amino acid metabolism	Lysine biosynthesis	lysine biosynthesis	bifunctional acetylornithine/N-succinyldiaminopimelate aminotransferase ArgD	argD	6_black	0	47	37	64	67	42	75	53	80	0	0	0	0	0	0	0	0
cce_1030	Signal transduction	General	thiol redox pathways thioreoxin system	x-type thioredoxin TrxB	trxB	6_black	4	342	399	631	678	459	527	588	626	4.64421e+06	2.77401e+06	3.00426e+06	3.9256e+06	4.62642e+06	4.07538e+06	3.65876e+06	3.27683e+06
cce_1031	Cell structure_ growth_ and death	General	thylakoid biogenesis	ring forming protein essential for thylakoid formation Vipp1	vipp1	6_black	2	250	228	368	485	422	516	397	424	6.18827e+06	5.91863e+06	6.17877e+06	6.12932e+06	6.46408e+06	5.7416e+06	7.10709e+06	8.17226e+06
cce_1032	Translation	Transfer RNA biogenesis	tRNA aminoacylation	tyrosyl-tRNA synthetase TyrS	tyrS	0	3	35	21	30	35	49	33	32	31	2.46746e+06	1.98478e+06	2.52776e+06	1.76391e+06	1.17614e+06	1.77628e+06	2.20726e+06	2.2251e+06
cce_1033	Unknown function	General		hypothetical protein		4_magenta	0	341	544	605	589	441	429	556	343	0	0	0	0	0	0	0	0
cce_1034	Unknown function	General		hypothetical protein		3_yellow	4	1039	1275	1027	759	679	1072	848	685	6.04926e+07	4.44342e+07	5.65367e+07	7.08434e+07	7.72209e+07	7.66785e+07	8.05282e+07	9.04007e+07
cce_1035	Transport and binding proteins	Cations and iron carrying compounds	Iron homeostasis	high-affinity iron transporter Ftr1	frt1	3_yellow	0	73.5	53	60	52	39	53	39	40	0	0	0	0	0	0	0	0
cce_1036	Unknown function	General		hypothetical protein		0	0	63.5	64	65	77	62	64	66	56	484486	338883	764828	633065	227271	507582	716433	586437
cce_1037	Unknown function	General		hypothetical protein		4_magenta	0	84	131	96	93	118	100	94	92	0	0	0	0	0	0	0	0
cce_1038	Unknown function	General		hypothetical protein		3_yellow	0	62.5	108	80	56	60	120	107	18	0	0	0	0	0	0	0	0
cce_1039	Unknown function	General		hypothetical protein		0	0	7	16	15	6	4	5	15	5	0	0	0	0	0	0	0	0
cce_1040	Unknown function	General		hypothetical protein		6_black	0	15	9	22	17	16	18	13	21	0	0	0	0	0	0	0	0
cce_1041	Unknown function	General		hypothetical protein		6_black	0	43	20	41	31	45	40	46	51	0	0	0	0	0	0	0	0
cce_1042	Amino acid metabolism	Histidine metabolism	Hercynine biosynthesis	hercynine synthase EgtD	egtD	6_black	0	150	81	319	173	177	181	244	183	0	0	0	0	0	0	0	0
cce_1043	Unknown function	General		hypothetical protein		4_magenta	0	90.5	46	83	42	13	13	28	17	0	0	0	0	0	0	0	0
cce_1044	Unknown function	General		hypothetical protein		6_black	0	55.5	77	96	76	99	114	97	103	0	0	0	0	0	0	0	0
cce_1045	Unknown function	General		hypothetical protein		6_black	0	2892	2824	7415	8674	12497	12676	10729	12489	0	0	0	0	0	0	0	0
cce_1046	Unknown function	General		hypothetical protein		0	0	4023	3995	7451	10606	9460	10014	11211	10139	0	0	0	0	0	0	0	0
cce_1047	Unknown function	General		hypothetical protein		4_magenta	0	40	51	15	22	42	24	25	16	0	0	0	0	0	0	0	0
cce_1048	Unknown function	General		Mo-dependent nitrogenase C-terminal domain protein		0	0	12	5	64	23	105	4	16	17	0	0	0	0	0	0	0	0
cce_1049	Regulatory functions	Protein interactions	NADH dehydrogenase I	NDH-1 complex sensory subunit CupS	cupS	0	3	203	137	130	68	364	75	126	136	4.07317e+06	3.38129e+06	4.33527e+06	2.41802e+06	2.42421e+06	2.93166e+06	3.5932e+06	4.88207e+06
cce_1050	Unknown function	General		membrane protein of unknown function DUF3593 Ycf49	ycf49	4_magenta	0	172.5	160	197	121	158	134	154	106	0	0	0	0	0	0	0	0
cce_1051	Defense and invasion systems	General	polymorphic toxins	Uma2 family endonuclease toxin		3_yellow	0	22.5	28	21	12	25	22	30	11	0	0	0	0	0	0	0	0
cce_1052	Prosthetic groups_ cofactors_ and carriers	Nicotinate and nicotinamide metabolism	Cofactor NAD salvage	nicotinamidase PncA	pncA	2_blue	0	20	18	16	10	23	24	19	16	0	0	0	0	0	0	0	0
cce_1053	Unknown function	General		protein of unknown function DUF2808		0	0	814.5	849	940	817	649	636	807	586	7.48631e+06	5.51525e+06	3.1998e+06	1.59547e+06	874947	1.08799e+06	NaN	847422
cce_1054	Unknown function	General		hypothetical protein		2_blue	0	70	57	39	54	61	45	101	77	0	0	0	0	0	0	0	0
cce_1055	Unknown function	General		hypothetical protein		0	0	18	22	17	18	17	20	34	20	0	0	0	0	0	0	0	0
cce_1056			Proteolysis	metalloprotease family M67		6_black	0	13.5	5	13	15	6	12	12	12	0	0	0	0	0	0	0	0
cce_1057	Amino acid metabolism	Alanine_ aspartate and glutamate metabolism	aspartate biosynthesis	L-asparaginase II AnsA2	ansA2	3_yellow	0	116.5	106	101	86	80	106	94	93	2.20548e+06	1.80518e+06	2.68649e+06	2.23082e+06	2.07003e+06	3.04965e+06	3.43223e+06	5.62044e+06
cce_1058	Unknown function	General		protein of unknown function DUF1230 YCF36	ycf36	1_red	0	225	195	169	178	208	209	156	202	0	0	0	0	0	0	0	0
cce_1059	Translation	Ribosomal proteins: synthesis and modification	other ribosome maturation factor	ribosome-associated protein YbeB	ybeB	2_blue	3	404	507	341	470	558	517	568	478	2.16405e+06	1.83096e+06	1.60133e+06	1.08263e+06	814804	1.49768e+06	1.33264e+06	1.80166e+06
cce_1060	Unknown function	General		hypothetical protein		6_black	0	230	309	402	350	497	486	396	244	0	0	0	0	0	0	0	0
cce_1061				probable DNA methyltransferase		0	0	10.5	2	2	1	12	7	5	9	0	0	0	0	0	0	0	0
cce_1062	Translation	General		Sua5/YciO/YrdC family dsRNA binding protein		3_yellow	0	55	39	35	26	54	61	31	22	0	0	0	0	0	0	0	0
cce_1063			Hydrogenase	[NiFe] uptake hydrogenase_ small subunit HupS	hupS	3_yellow	0	263.5	472	368	593	235	510	491	523	0	0	0	0	0	0	0	0
cce_1064			Hydrogenase	[NiFe] uptake hydrogenase_ large subunit HupL	hupL	3_yellow	0	32.5	53	23	17	11	42	19	29	0	0	0	0	0	0	0	0
cce_1065	Unknown function	General		hypothetical protein		6_black	0	69	86	272	189	64	114	101	152	0	0	0	0	0	0	0	0
cce_1066	Unknown function	General		hypothetical protein		6_black	0	31	37	188	129	70	102	105	62	0	0	0	0	0	0	0	0
cce_1067	Unknown function	General		hypothetical protein		6_black	0	52	71	114	95	109	106	117	84	798445	724099	1.07622e+06	1.18993e+06	1.03058e+06	1.24235e+06	1.43166e+06	1.32234e+06
cce_1068	Mobile and extrachromosomal element functions	Selfish genetic elements	insertion element	transposase		4_magenta	0	7.5	9	12	17	5	7	9	10	0	0	0	0	0	0	0	0
cce_1069	Unknown function	General		hypothetical protein		4_magenta	0	540	807	857	991	663	624	871	760	0	0	0	0	0	0	0	0
cce_1070	Unknown function	General		hypothetical protein		4_magenta	0	46	51	25	21	26	12	29	28	0	0	0	0	0	0	0	0
cce_1071	Unknown function	General		hypothetical protein		4_magenta	0	12	16	5	5	4	1	9	8	0	0	0	0	0	0	0	0
cce_1072	Defense and invasion systems	Restriction-modification systems	type II restriction-modification system Aqul	type II CYCGRG restriction endonuclease AquI	aquI	0	0	6	4	5	6	4	4	1	3	0	0	0	0	0	0	0	0
cce_1074	Prosthetic groups_ cofactors_ and carriers	Porphyrin and chlorophyll metabolism	chlorophyllide a biosynthesis from protoporphyrin IX	magnesium chelatase subunit BchD	bchD	2_blue	0	44.5	32	17	18	45	38	23	38	0	0	0	0	0	0	0	0
cce_1075	Unknown function	General		hypothetical protein		6_black	0	24.5	24	25	28	34	36	32	28	0	0	0	0	0	0	0	0
cce_1076	Unknown function	General		hypothetical protein		6_black	0	40	55	92	103	83	87	93	121	0	0	0	0	0	0	0	0
cce_1077	Unknown function	General		hypothetical protein		6_black	0	254	411	620	682	620	544	497	597	0	0	0	0	0	0	0	0
cce_1078	Prosthetic groups_ cofactors_ and carriers	Riboflavin metabolism	riboflavin biosynthesis from GTP	bifunctional 3_4-dihydroxy 2-butanone 4-phosphate synthase / GTP cyclohydrolase II RibB-RibA	ribA-ribB	3_yellow	0	91.5	122	156	125	114	156	150	116	0	0	0	0	0	0	0	0
cce_1079	Cell structure_ growth_ and death	Toxin-antitoxin systems		toxin-antitoxin system UPF0150 family toxin		6_black	0	76	66	155	110	101	121	149	93	0	0	0	0	0	0	0	0
cce_1080	Unknown function	Enzymes of unknown specificity		metallophosphoesterase		6_black	0	27.5	22	48	34	31	33	50	33	0	0	0	0	0	0	0	0
cce_1081	Unknown function	General		extracytoplasmic TPR repeat domain protein		3_yellow	1	320.5	396	384	394	279	377	302	322	9.3339e+06	1.36249e+07	2.18597e+07	1.60118e+07	7.41363e+06	1.08166e+07	1.33008e+07	6.75134e+06
cce_1082	Defense and invasion systems	General	polymorphic toxins	Uma2 family endonuclease toxin		0	0	73.5	103	98	56	106	169	96	82	0	0	0	0	0	0	0	0
cce_1083	Unknown function	General		uncharacterized protein		3_yellow	0	66	53	53	16	27	55	23	35	0	0	0	0	0	0	0	0
cce_1084	Nucleic acid metabolism	Purine metabolism	purine (inosine-5'-phosphate) biosynthesis from ribose-5-phosphate	phosphoribosylamine--glycine ligase PurD	purD	2_blue	0	42.5	32	30	22	31	26	24	40	7.03833e+06	1.00288e+07	1.06607e+07	9.58103e+06	1.08922e+07	1.20959e+07	1.39989e+07	1.12688e+07
cce_1085	Prosthetic groups_ cofactors_ and carriers	Porphyrin and chlorophyll metabolism	alpha-ribazole from nicotinate mononucleotide and dimethylbenzimidazole	nicotinate-nucleotide--dimethylbenzimidazole phosphoribosyltransferase CobT	cobT	0	0	10	3	1	2	2	5	3	4	0	0	0	0	0	0	0	0
cce_1086	Mobile and extrachromosomal element functions	Selfish genetic elements	group II intron	reverse transcriptase (RNA-dependent DNA polymerase)		3_yellow	0	78	124	110	83	90	89	110	93	0	0	0	0	0	0	0	0
cce_1087	Cell structure_ growth_ and death	Toxin-antitoxin systems	toxin-antitoxin system 5	toxin-antitoxin system antidote		6_black	0	128	112	181	141	126	128	95	85	0	0	0	0	0	0	0	0
cce_1088	Cell structure_ growth_ and death	Toxin-antitoxin systems	toxin-antitoxin system 5	toxin-antitoxin system TIGR00305 family toxin		0	0	58	31	44	49	67	42	30	140	0	0	0	0	0	0	0	0
cce_1089	Unknown function	General		hypothetical protein		0	0	9	8	8	3	0	4	4	12	0	0	0	0	0	0	0	0
cce_1090	Transport and binding proteins	Cations and iron carrying compounds		CCC family cation:chloride cotransporter		6_black	0	37.5	23	23	35	22	30	29	29	0	0	0	0	0	0	0	0
cce_1091	Unknown function	General		hypothetical protein		6_black	0	58.5	49	113	100	43	60	77	32	0	0	0	0	0	0	0	0
cce_1092	Unknown function	General		hypothetical protein		3_yellow	0	3.5	23	27	5	5	6	17	13	0	0	0	0	0	0	0	0
cce_1093	Unknown function	General		putative RNA-binding protein		4_magenta	0	23.5	29	62	41	24	19	31	26	0	0	0	0	0	0	0	0
cce_1094	Unknown function	General		hypothetical protein		4_magenta	0	44	51	48	61	31	25	18	11	0	0	0	0	0	0	0	0
cce_1095	Unknown function	General		hypothetical protein		4_magenta	0	37	21	31	13	23	18	28	24	0	0	0	0	0	0	0	0
cce_1096	Unknown function	General		hypothetical protein		1_red	0	93.5	75	40	66	31	48	29	26	0	0	0	0	0	0	0	0
cce_1097	Unknown function	General		hypothetical protein		2_blue	0	71.5	63	30	35	77	54	39	37	0	0	0	0	0	0	0	0
cce_1098	Defense and invasion systems	Restriction-modification systems		putative N-6 DNA methylase		0	0	8	7	2	1	4	4	5	4	0	0	0	0	0	0	0	0
cce_1099	Unknown function	General		hypothetical protein		3_yellow	0	106.5	89	89	81	41	64	66	92	0	0	0	0	0	0	0	0
cce_1100	Unknown function	General		hypothetical protein		2_blue	0	57.5	71	57	26	49	38	35	27	0	0	0	0	0	0	0	0
cce_1101	Unknown function	General		hypothetical protein		3_yellow	0	15	31	4	18	5	7	4	8	0	0	0	0	0	0	0	0
cce_1102				putative helicase		0	0	7	6	10	0	1	13	5	8	0	0	0	0	0	0	0	0
cce_1103	Unknown function	General		hypothetical protein		4_magenta	0	107	112	116	125	130	70	110	100	0	0	0	0	0	0	0	0
cce_1104	Unknown function	General		hypothetical protein		6_black	0	42.5	38	57	49	35	44	60	35	0	0	0	0	0	0	0	0
cce_1105	Protein fate	Degradation of proteins_ peptides_ and glycopeptides		prolyl endopeptidase		4_magenta	4	96	99	140	108	125	88	122	80	2.96437e+06	4.1507e+06	5.30378e+06	5.67645e+06	5.35627e+06	7.44031e+06	8.5036e+06	6.56852e+06
cce_1106	Unknown function	General		protein of unknown function DUF3082		4_magenta	0	302.5	382	606	583	382	270	427	347	0	0	0	0	0	0	0	0
cce_1107	Energy metabolism	Electron transport	photosynthetic electron transport	cytochrome c6b (soluble cytochrome f) PetJ2	petJ2	2_blue	0	161.5	235	279	205	264	210	271	227	0	0	0	0	0	0	0	0
cce_1108	Terpenoids and polyketides metabolism	Terpenoid backbone biosynthesis	IPP biosynthesis via deoxyxylulose	4-hydroxy-3-methylbut-2-enyl diphosphate reductase IspH	ispH	2_blue	0	106.5	86	58	70	103	68	79	67	8.09073e+06	6.09751e+06	3.07362e+06	1.80753e+06	2.61946e+06	2.76803e+06	2.38695e+06	2.6822e+06
cce_1109	Defense and invasion systems	General	polymorphic toxins	Uma2 family endonuclease toxin		2_blue	0	89.5	95	65	32	51	42	32	38	0	0	0	0	0	0	0	0
cce_1110	Unknown function	General		hypothetical protein		0	0	49.5	37	19	36	40	44	48	40	0	0	0	0	0	0	0	0
cce_1111	Unknown function	General		hypothetical protein		6_black	0	37.5	27	57	30	16	36	35	20	0	0	0	0	0	0	0	0
cce_1112	Unknown function	General		hypothetical protein		2_blue	0	189.5	188	97	74	130	150	148	158	0	0	0	0	0	0	0	0
cce_1113	Transport and binding proteins	Unknown substrate		ABC-type uptake system substrate-binding component		4_magenta	0	53.5	57	47	47	40	36	40	38	0	0	0	0	0	0	0	0
cce_1114	Unknown function	General		uncharacterized protein		3_yellow	3	578.5	511	351	375	258	390	390	284	1.0196e+06	1.89176e+06	1.26759e+06	1.24255e+06	726754	1.98181e+06	1.69166e+06	1.47901e+06
cce_1115	Transport and binding proteins	Accesory functions	TonB energy transduction system	outer membrane transport energizing sytem membrane anchored component ExbD	exbD	6_black	0	90.5	72	93	120	100	100	80	88	0	0	0	0	0	0	0	0
cce_1116	Transport and binding proteins	Accesory functions	TonB energy transduction system	biopolymer transport system component ExbB	exbB	4_magenta	0	113	160	138	135	136	131	155	140	0	0	0	0	0	0	0	0
cce_1117				proteinase inhibitor I4 serpin		3_yellow	0	111.5	139	112	86	65	104	97	103	0	0	0	0	0	0	0	0
cce_1118	Translation	tRNA and rRNA base modification	selenouridine-containing tRNA	selenophosphate-dependent tRNA 2-selenouridine synthase SelU	selU	4_magenta	0	61	79	85	77	78	65	83	62	0	0	0	0	0	0	0	0
cce_1119	Unknown function	General		hypothetical protein		0	0	0	0	0	0	0	0	4	0	0	0	0	0	0	0	0	0
cce_1120				putative phytase		0	0	12.5	12	4	0	4	1	2	2	0	0	0	0	0	0	0	0
cce_1121				aspartate aminotransferase		2_blue	0	16.5	21	12	7	16	11	8	12	0	0	0	0	0	0	0	0
cce_1122	Unknown function	General		uncharacterized protein		3_yellow	0	335.5	532	509	429	361	543	519	413	0	0	0	0	0	0	0	0
cce_1123	Unknown function	General		hypothetical protein		6_black	0	248.5	293	322	350	332	320	334	318	0	0	0	0	0	0	0	0
cce_1124	Unknown function	General		hypothetical protein		3_yellow	0	28	36	30	30	22	30	31	22	0	0	0	0	0	0	0	0
cce_1125	Nucleic acid metabolism	Pyrimidine metabolism	uridine monophosphate biosynthesis from glutamine	FMN-dependent dihydroorotate dehydrogenase PyrD	pyrD	3_yellow	0	35	21	14	32	13	26	25	18	1.87992e+06	1.78428e+06	2.10854e+06	1.56103e+06	1.16771e+06	1.38929e+06	1.97107e+06	1.74459e+06
cce_1126	Regulatory functions	DNA interactions		XRE family transcriptional regulator		0	0	24.5	37	55	61	40	52	59	38	0	0	0	0	0	0	0	0
cce_1127				putative killer suppression protein HigA		6_black	0	79.5	83	277	235	257	210	187	212	0	0	0	0	0	0	0	0
cce_1128	Unknown function	General		hypothetical protein		2_blue	0	940	1348	888	854	1300	1763	1244	1747	0	0	0	0	0	0	0	0
cce_1129	Unknown function	General		hypothetical protein		0	0	19.5	29	176	78	78	59	91	36	0	0	0	0	0	0	0	0
cce_1130	Unknown function	General		hypothetical protein		5_green	0	32	8	61	19	36	5	0	47	0	0	0	0	0	0	0	0
cce_1131			Sensory transduction	protein kinase		6_black	0	12.5	9	8	12	13	16	11	11	0	0	0	0	0	0	0	0
cce_1132	Unknown function	General		hypothetical protein		0	0	41.5	34	40	46	49	33	102	55	0	0	0	0	0	0	0	0
cce_1133	Fatty acid and lipid metabolism	Fatty acid degradation	Fatty acid activation	long-chain-fatty-acid:[acyl-carrier protein] ligase (AMP-forming) FadD	fadD	3_yellow	0	76	89	74	94	49	69	47	76	1.52605e+07	1.29883e+07	1.16401e+07	7.84982e+06	7.52127e+06	7.07357e+06	8.08379e+06	6.95841e+06
cce_1134	Unknown function	General		protein of unknown function DUF2869		0	1	710	399	164	172	430	247	194	265	3.02071e+07	1.94333e+07	2.72008e+07	1.99859e+07	1.98877e+07	1.91133e+07	1.79394e+07	1.63879e+07
cce_1135	Signal transduction	Two-component systems		two component response regulator		0	0	329	314	511	595	626	559	580	620	0	0	0	0	0	0	0	0
cce_1136	Unknown function	Enzymes of unknown specificity		GTP-binding and nucleic acid-binding protein YchF	ychF	3_yellow	3	123	116	107	73	90	138	82	113	1.77734e+07	1.59008e+07	1.52308e+07	1.37875e+07	1.39582e+07	1.33022e+07	1.44751e+07	1.3975e+07
cce_1137				putative diguanylate cyclase/phosphodiesterase		6_black	0	62	82	115	111	101	104	107	98	0	0	0	0	0	0	0	0
cce_1138	Signal transduction	Two-component systems		two component hybrid sensor and regulator		6_black	0	41.5	61	81	86	80	71	67	57	0	0	0	0	0	0	0	0
cce_1139	Transport and binding proteins	Anions		ABC transport system substrate-binding component PstS-like		3_yellow	0	64	82	84	92	61	71	58	54	NaN	970049	1.3798e+06	2.26762e+06	2.43003e+06	3.1409e+06	5.4396e+06	3.58497e+06
cce_1140	Unknown function	General		hypothetical protein		4_magenta	0	6.5	19	37	24	28	6	58	5	0	0	0	0	0	0	0	0
cce_1141	Cell structure_ growth_ and death	Toxin-antitoxin systems		toxin-antitoxin system PIN family toxin		3_yellow	0	40.5	118	110	117	85	154	96	118	0	0	0	0	0	0	0	0
cce_1142	Unknown function	General		hypothetical protein		4_magenta	0	127	219	253	267	235	180	353	188	0	0	0	0	0	0	0	0
cce_1143	Translation	Translation factors	release factors	peptide chain release factor 3 PrfC	prfC	6_black	0	103	131	192	268	139	188	211	171	0	0	0	0	0	0	0	0
cce_1144	Unknown function	General	phage	hypothetical protein		0	0	55.5	92	44	31	34	39	43	55	0	0	0	0	0	0	0	0
cce_1145	Unknown function	General		hypothetical protein		6_black	0	95	131	161	143	122	138	167	111	0	0	0	0	0	0	0	0
cce_1146	Unknown function	General		hypothetical protein		3_yellow	0	104	89	142	50	63	142	125	88	0	0	0	0	0	0	0	0
cce_1147	Defense and invasion systems	General	polymorphic toxins	Uma2 family endonuclease toxin		0	0	74	98	167	53	54	50	57	51	0	0	0	0	0	0	0	0
cce_1148	Unknown function	General		hypothetical protein		0	0	54	33	33	16	31	21	23	21	1.57028e+06	1.31985e+06	1.43298e+06	1.69438e+06	1.59238e+06	1.36527e+06	1.58599e+06	1.71861e+06
cce_1149	Unknown function	General		hypothetical protein		0	0	5	18	17	15	16	0	14	17	0	0	0	0	0	0	0	0
cce_1150	Unknown function	General		WD-40 repeat protein		2_blue	0	17	8	10	3	11	8	5	8	0	0	0	0	0	0	0	0
cce_1151	Cell structure_ growth_ and death	Toxin-antitoxin systems		toxin-antitoxin system Mnt family antidote		2_blue	0	22	40	41	20	56	69	55	71	0	0	0	0	0	0	0	0
cce_1152	Unknown function	General		hypothetical protein		4_magenta	0	54.5	47	50	51	45	38	60	32	0	0	0	0	0	0	0	0
cce_1153	Unknown function	Enzymes of unknown specificity		alpha/beta hydrolase fold protein		2_blue	0	63.5	73	23	8	38	21	43	36	0	0	0	0	0	0	0	0
cce_1154	Intracellular trafficking_ assembly_ and processing	Peptidases		family S33 unassigned peptidase		6_black	0	23.5	17	17	24	23	22	28	23	0	0	0	0	0	0	0	0
cce_1155	Intracellular trafficking_ assembly_ and processing	Peptidases		peptidase M48 Ste24p	ste24p	3_yellow	0	105.5	221	76	72	64	168	93	89	0	0	0	0	0	0	0	0
cce_1156	Unknown function	General		protein of unknown function DUF490		0	0	37.5	37	16	10	16	15	17	15	0	0	0	0	0	0	0	0
cce_1157	Unknown function	General		hypothetical protein		5_green	0	37.5	33	35	34	27	29	25	33	0	0	0	0	0	0	0	0
cce_1158	Prosthetic groups_ cofactors_ and carriers	Porphyrin and chlorophyll metabolism	Chlorophyll biosynthesis | thylakoid membrane formation	photosynthetic pigment/protein complex formation Pitt	pitT	2_blue	3	54	60	81	51	64	66	53	71	1.97293e+06	2.21459e+06	2.3942e+06	1.37197e+06	1.65555e+06	1.93337e+06	2.3775e+06	2.80112e+06
cce_1159	Transport and binding proteins	Accesory functions	TonB energy transduction system	biopolymer transport system component ExbB	exbB	3_yellow	0	19	9	3	13	0	5	3	9	0	0	0	0	0	0	0	0
cce_1160	Transport and binding proteins	Accesory functions	TonB energy transduction system	biopolymer transport protein ExbD	exbD	0	0	5	8	5	6	0	1	2	1	0	0	0	0	0	0	0	0
cce_1161	Transport and binding proteins	Accesory functions	TonB energy transduction system	cell division and transport associated protein TolR	torR	0	0	3	7	1	0	11	7	2	1	0	0	0	0	0	0	0	0
cce_1162	Unknown function	General		hypothetical protein		0	0	0.5	1	0	0	4	0	0	0	0	0	0	0	0	0	0	0
cce_1163	Transport and binding proteins		Phosphate homeostasis	phosphate binding protein		0	0	4.5	3	3	2	7	0	0	2	0	0	0	0	0	0	0	0
cce_1164	Transport and binding proteins	Anions	phosphate transporter and regulator PstABCS-SphU	phosphate ABC transporter permease component PstC	pstC	0	0	3.5	5	2	1	0	0	1	0	0	0	0	0	0	0	0	0
cce_1165	Transport and binding proteins		Phosphate homeostasis	phosphate ABC transporter permease component PstA	pstA	0	0	1.5	3	3	1	0	2	1	1	0	0	0	0	0	0	0	0
cce_1166	Transport and binding proteins	Anions	phosphate transporter and regulator PstABCS-SphU	ABC-type phosphate uptake system ATPase component PstB	pstB	0	0	0.5	0	4	0	0	0	3	1	0	0	0	0	0	0	0	0
cce_1167	Signal transduction	Two-component systems		two component signal transduction system NblS histidine kinase activator SipA	sipA	1_red	0	16.5	24	8	12	15	7	17	13	NaN	1.22467e+06	413055	641262	358927	726959	817439	845523
cce_1168	Regulatory functions	Protein interactions		protein-tyrosine phosphatase		6_black	0	27	12	14	19	11	20	33	13	0	0	0	0	0	0	0	0
cce_1169	Unknown function	General		hypothetical protein		2_blue	0	46.5	43	27	14	34	30	20	34	719944	652900	464342	357822	173087	393450	440038	212838
cce_1170	Unknown function	Enzymes of unknown specificity	polysaccharide biosynthesis	glycosyl transferase family 2		4_magenta	0	99.5	137	121	84	130	71	103	83	0	0	0	0	0	0	0	0
cce_1171	Unknown function	General		hypothetical protein		2_blue	0	86.5	109	70	38	73	76	66	48	0	0	0	0	0	0	0	0
cce_1172	Unknown function	General		hypothetical protein		4_magenta	0	171.5	269	163	213	200	159	173	122	0	0	0	0	0	0	0	0
cce_1173	Terpenoids and polyketides metabolism	Carotenoid metabolism	carotenoid biosynthesis	lycopene cyclase CruP	cruP	0	0	42	43	22	24	26	18	22	18	0	0	0	0	0	0	0	0
cce_1174	Nucleic acid metabolism	Pyrimidine metabolism	pyrimidine deoxyribonucleotide biosynthesis	dTMP kinase Tmk	tmk	1_red	0	112	123	85	97	76	62	48	55	0	0	0	0	0	0	0	0
cce_1175				glutathione S-transferase		2_blue	0	270.5	332	218	217	263	248	303	284	0	0	0	0	0	0	0	0
cce_1176	Energy metabolism	Oxidative phosphorylation	NAD(P)H:quinone oxidoreductase (complex I) NdhABCDEFGHIJKLMNOPQS	NADH-plastoquinone oxidoreductase subunit NdhB	ndhB	3_yellow	0	267.5	226	97	123	107	146	104	156	0	0	0	0	0	0	0	0
cce_1177				glutathione S-transferase		4_magenta	0	50	44	18	14	37	25	29	18	0	0	0	0	0	0	0	0
cce_1178	Unknown function	General		hypothetical protein		1_red	0	14	32	2	15	19	9	6	38	0	0	0	0	0	0	0	0
cce_1179	Unknown function	General		hypothetical protein		2_blue	0	45	49	27	39	55	56	44	46	0	0	0	0	0	0	0	0
cce_1180	Energy metabolism	Photosynthesis	photosynthetic electron transport	plastocyanin PetE	petE	0	0	120	171	168	117	142	114	172	108	0	0	0	0	0	0	0	0
cce_1181	Amino acid metabolism	Cysteine and methionine metabolism	methionine salvage pathway	5'-methylthioadenosine phosphorylase MtaP	mtaP	2_blue	0	44	46	38	30	51	66	35	38	4.39765e+06	4.07392e+06	3.48985e+06	3.47484e+06	4.18151e+06	3.84337e+06	4.4606e+06	7.26178e+06
cce_1182	Unknown function	General		uncharacterized protein		5_green	0	219	258	352	321	446	316	254	280	0	0	0	0	0	0	0	0
cce_1183	Unknown function	General	DNA replication	protein of unknown function DUF721		6_black	0	35.5	46	100	121	84	57	104	63	0	0	0	0	0	0	0	0
cce_1184	Unknown function	General	peptidoglycan bioysnthesis and recycling	SpoIID/LytB domain protein		0	0	68	54	45	48	44	45	45	49	0	0	0	0	0	0	0	0
cce_1185	Signal transduction	Two-component systems		two component hybrid sensor and regulator		6_black	0	26	29	46	48	39	37	46	30	0	0	0	0	0	0	0	0
cce_1186	Signal transduction	Two-component systems		two component hybrid sensor and regulator		6_black	0	44	61	113	112	78	91	93	78	0	0	0	0	0	0	0	0
cce_1187	Prosthetic groups_ cofactors_ and carriers	Porphyrin and chlorophyll metabolism	cobyrinic acid diamide biosynthesis_ aerobic pathway	GTPase involved in cobalt insertion for B12 biosynthesis CobW	cobW	0	0	40.5	16	6	5	18	7	16	16	1.89841e+06	1.54881e+06	773335	764721	732592	452504	359358	320350
cce_1188	Unknown function	General		hypothetical protein		4_magenta	0	10	8	12	6	7	5	15	4	0	0	0	0	0	0	0	0
cce_1189	Transport and binding proteins	Unknown substrate		voltage-gated ion channel		0	0	30.5	37	60	51	31	34	46	32	0	0	0	0	0	0	0	0
cce_1190	Carbohydrate metabolism	Pyruvate metabolism	reactive carbonyl scavenging - methylglyoxal	hydroxyacylglutathione hydrolase GloB	gloB	6_black	4	66	86	175	213	159	212	155	163	3.08434e+06	3.87248e+06	3.88775e+06	5.5887e+06	7.05727e+06	8.11741e+06	1.01889e+07	1.03038e+07
cce_1191	Unknown function	General		hypothetical protein		3_yellow	0	19	14	19	7	10	11	9	0	0	0	0	0	0	0	0	0
cce_1192	Regulatory functions	DNA interactions	CRISPR system_ Myxan subtype	DeoR family transcriptional regulator		0	0	4.5	5	7	7	4	0	6	6	0	0	0	0	0	0	0	0
cce_1193	Defense and invasion systems	Invasion response	CRISPR system_ Myxan subtype	Cas6-related CRISPR-associated protein		0	0	0.5	1	0	1	0	0	1	3	0	0	0	0	0	0	0	0
cce_1194	Defense and invasion systems	Invasion response	CRISPR system_ Myxan subtype	CRISPR-associated helicase Cas3		0	0	3.5	6	3	5	4	2	5	5	0	0	0	0	0	0	0	0
cce_1195	Defense and invasion systems	Invasion response	CRISPR system_ Myxan subtype	Cas_csx13 family CRISPR-associated protein		0	0	5.5	4	0	5	2	5	4	2	0	0	0	0	0	0	0	0
cce_1196	Regulatory functions	DNA interactions	CRISPR system_ Myxan subtype	DevR family CRISPR-associated autoregulator		0	0	0.5	4	0	7	3	4	1	0	0	0	0	0	0	0	0	0
cce_1197	Defense and invasion systems	Invasion response	CRISPR system_ Myxan subtype	type I CRISPR-CAS system crRNA and target binding complex cascade protein Cas5	cas5	6_black	0	36	69	55	93	72	45	64	74	0	0	0	0	0	0	0	0
cce_1198	Defense and invasion systems	Invasion response	CRISPR immunity	CRISPR-associated endonuclease Cas1	cas1	5_green	0	18.5	16	17	16	19	25	14	28	0	0	0	0	0	0	0	0
cce_1199	Unknown function	General		hypothetical protein		0	0	12	3	8	4	4	8	25	12	0	0	0	0	0	0	0	0
cce_1200	Unknown function	General		hypothetical protein		0	0	3.5	0	0	0	3	0	0	0	0	0	0	0	0	0	0	0
cce_1201	Unknown function	General		hypothetical protein		0	0	97	178	95	137	128	136	267	150	0	0	0	0	0	0	0	0
cce_1202	Terpenoids and polyketides metabolism	Carotenoid metabolism	lycopene biosynthesis from isopentyl pyrophosphate (IPP)	FMN-dependent isopentenyl-diphosphate delta-isomerase Idi	idi	2_blue	0	20	24	5	16	7	23	9	17	0	0	0	0	0	0	0	0
cce_1203	Glycan biosynthesis and metabolism	Other glycan degradation	mannose hydrolysis from N-glycans	alpha-mannosidase Ams1	ams1	0	0	11	11	4	8	10	6	7	5	0	0	0	0	0	0	0	0
cce_1204	Unknown function	General		hypothetical protein		4_magenta	0	110	98	148	112	106	81	86	73	0	0	0	0	0	0	0	0
cce_1205	Intracellular trafficking_ assembly_ and processing	Protein export_ secretion_ and sorting	twin-arginine protein export system TatABCE	sec-independent protein translocase protein TatC	tatC	6_black	0	62.5	78	134	174	122	124	109	136	0	0	0	0	0	0	0	0
cce_1206	Unknown function	General		hypothetical protein		6_black	0	28	30	35	33	23	21	42	26	0	0	0	0	0	0	0	0
cce_1207	Carbohydrate metabolism	Starch and sucrose metabolism	sucrose biosynthesis	sucrose-phosphate phosphatase SppA	sppA	2_blue	0	281	233	241	174	210	215	206	186	0	0	0	0	0	0	0	0
cce_1208	Nucleic acid metabolism	DNA replication_ recombination_ and repair	ruvABC Holliday junction complex	holliday junction DNA helicase RuvA	ruvA	4_magenta	0	101.5	79	111	91	100	60	117	70	0	0	0	0	0	0	0	0
cce_1209	Unknown function	General		hypothetical protein		4_magenta	0	79.5	116	81	44	74	42	37	38	0	0	0	0	0	0	0	0
cce_1210	Nucleic acid metabolism	Purine metabolism	purine (inosine-5'-phosphate) biosynthesis from ribose-5-phosphate	phosphoribosylformylglycinamidine synthase PurL	purL	3_yellow	2	75	55	53	35	38	37	41	33	7.50044e+06	6.75311e+06	9.12656e+06	6.05806e+06	6.83837e+06	6.20908e+06	8.63103e+06	9.90824e+06
cce_1211	Nucleic acid metabolism	Purine metabolism	purine (inosine-5'-phosphate) biosynthesis from ribose-5-phosphate	amidophosphoribosyltransferase PurF	purF	3_yellow	3	81.5	87	77	98	78	104	85	88	1.90525e+06	1.13059e+06	508428	404576	323894	594987	592532	1.11027e+06
cce_1212	Unknown function	General		hypothetical protein		0	0	64	53	63	186	591	290	284	299	0	0	0	0	0	0	0	0
cce_1213				C-5 cytosine-specific DNA methylase		0	0	63	21	12	7	21	16	13	15	0	0	0	0	0	0	0	0
cce_1214	Energy metabolism	Nitrogen metabolism	assimilatory nitrate reduction	assimilatory ferredoxin-nitrate reductase large subunit NarB	narB	0	0	78.5	26	30	32	29	34	31	24	0	0	0	0	0	0	0	0
cce_1215	Unknown function	General		hypothetical protein		0	0	196.5	23	13	18	33	10	22	16	0	0	0	0	0	0	0	0
cce_1216	Defense and invasion systems	General	polymorphic toxins	Uma2 family endonuclease toxin		0	0	232	37	14	12	40	32	24	18	0	0	0	0	0	0	0	0
cce_1217	Unknown function	General		hypothetical protein		0	0	201.5	35	64	7	8	63	21	1	0	0	0	0	0	0	0	0
cce_1218	Cell structure_ growth_ and death	Toxin-antitoxin systems		toxin-antitoxin system UPF0150 family toxin		6_black	0	135.5	230	472	364	312	464	294	237	0	0	0	0	0	0	0	0
cce_1219	Cell structure_ growth_ and death	Toxin-antitoxin systems		toxin-antitoxin system YcfA family antidote		6_black	0	91	172	209	290	237	210	199	149	0	0	0	0	0	0	0	0
cce_1220	Unknown function	General		hypothetical protein		0	0	293	11	5	0	22	19	30	34	0	0	0	0	0	0	0	0
cce_1221	Unknown function	General		hypothetical protein		6_black	0	27.5	37	48	60	64	29	51	33	0	0	0	0	0	0	0	0
cce_1222	Transport and binding proteins	Anions	nitrate uptake NrtP	high affinity nitrate/nitrite transporter NrtP	nrtP	0	0	522.5	34	12	13	56	53	55	68	0	0	0	0	0	0	0	0
cce_1223	Energy metabolism	Nitrogen metabolism	assimilatory nitrate reduction	assimilatory ferredoxin-nitrite reductase NirA	nirA	0	2	685.5	150	42	32	100	99	74	85	7.04096e+06	7.09615e+06	3.51041e+06	5.85516e+06	5.2338e+06	9.38602e+06	9.43977e+06	8.02578e+06
cce_1224	Cell structure_ growth_ and death	Toxin-antitoxin systems		toxin-antitoxin system Phd family antidote		6_black	0	114.5	72	152	185	229	196	162	158	0	0	0	0	0	0	0	0
cce_1225	Unknown function	General		hypothetical protein		2_blue	0	51.5	36	34	27	69	45	44	51	0	0	0	0	0	0	0	0
cce_1226				putative ATPase		5_green	0	25	12	13	15	17	16	11	20	0	0	0	0	0	0	0	0
cce_1227	Unknown function	General		hypothetical protein		0	0	113	96	205	125	88	104	176	48	0	0	0	0	0	0	0	0
cce_1228	Cell structure_ growth_ and death	Toxin-antitoxin systems		toxin-antitoxin system PIN family toxin		6_black	0	42.5	35	48	46	45	48	39	30	0	0	0	0	0	0	0	0
cce_1229	Unknown function	General		hypothetical protein		5_green	0	59.5	50	49	56	34	38	37	51	0	0	0	0	0	0	0	0
cce_1230	Transport and binding proteins	Anions	arsenite detoxification system ArsABCR	arsenite-activated anion-transporting ATPase ArsA	arsA	0	2	128	83	107	126	125	105	122	131	3.49724e+06	2.4395e+06	2.77227e+06	2.69724e+06	1.73138e+06	2.44666e+06	2.90424e+06	2.57288e+06
cce_1231	Regulatory functions	Protein interactions	plastoquinol—plastocyanin reductase (cytochrome b6-f complex)	cytochrome b6f complex regulatory protein PetP	petP	2_blue	0	1048.5	835	462	541	1324	657	660	753	509291	757126	735539	608976	512946	623154	644541	746752
cce_1232	Transport and binding proteins		polysaccharide biosynthesis	integral membrane O-antigen translocator protein RfbA	rfbA	2_blue	0	168	174	68	52	106	79	88	81	0	0	0	0	0	0	0	0
cce_1233	Transport and binding proteins		polysaccharide biosynthesis	polysaccharide/polyol phosphate ABC transport system ATPase component RfbB	rfbB	2_blue	0	308.5	236	173	171	260	247	238	274	0	0	0	0	0	0	0	0
cce_1234				UDP-glucose 4-epimerase		2_blue	3	190	139	88	73	144	110	91	116	1.39633e+07	1.78081e+07	1.4092e+07	7.67375e+06	6.92376e+06	8.06816e+06	9.68252e+06	8.70885e+06
cce_1235	Nucleic acid metabolism	DNA replication_ recombination_ and repair	Double strand breaks repair	DNA topoisomerase I TopA	topA	6_black	1	102	77	83	89	94	115	98	103	1.1788e+07	9.22315e+06	8.79527e+06	9.95066e+06	9.94056e+06	9.31437e+06	7.69646e+06	7.4353e+06
cce_1236	Defense and invasion systems	General	polymorphic toxins	Uma2 family endonuclease toxin		4_magenta	0	89	76	82	86	58	65	89	68	3.61281e+06	4.0693e+06	7.77602e+06	7.17359e+06	8.0889e+06	7.48167e+06	6.88446e+06	3.8458e+06
cce_1237			Sensory transduction:magnesium- protoporphyrin IX? (regulator of chlorophyll biosynthesis?)	serine/threonine protein kinase with GUN4 domain		0	0	0.5	0	0	1	1	1	2	0	0	0	0	0	0	0	0	0
cce_1238	Unknown function	General		uncharacterized protein		6_black	0	510	423	671	791	1077	840	754	800	0	0	0	0	0	0	0	0
cce_1239	Unknown function	General		hypothetical protein		6_black	0	146.5	81	175	161	250	137	175	196	0	0	0	0	0	0	0	0
cce_1240	Transport and binding proteins	Cations and iron carrying compounds	manganese uptake system MntABC	ABC-type Mn uptake system permease component MntB	mntB	6_black	0	24	35	113	118	39	73	65	60	0	0	0	0	0	0	0	0
cce_1241	Transport and binding proteins	Cations and iron carrying compounds	manganese uptake system MntABC	ABC-type Mn uptake system ATPase component MntA	mntA	6_black	0	18.5	27	80	132	32	94	64	69	0	0	0	0	0	0	0	0
cce_1242	Transport and binding proteins	Cations and iron carrying compounds	manganese uptake system MntABC	ABC-type Mn uptake system substrate-binding component MntC	mntC	6_black	4	48	56	272	424	114	219	196	161	1.5159e+06	1.89624e+06	4.23172e+06	3.78258e+06	4.63309e+06	6.92963e+06	9.378e+06	8.31582e+06
cce_1243	Unknown function	General		hypothetical protein		3_yellow	0	18	27	16	11	16	28	17	7	0	0	0	0	0	0	0	0
cce_1244	Unknown function	General		hypothetical protein		2_blue	0	22	16	8	6	22	20	14	16	0	0	0	0	0	0	0	0
cce_1245				SDR family dehydrogenase/reductase		2_blue	0	139	115	87	50	92	96	115	88	0	0	0	0	0	0	0	0
cce_1246	Transport and binding proteins	Carbohydrates_ organic alcohols_ and acids	lipopolysaccharide export system LptABCDEFG	ABC-type lipopolysaccharide export system permease component LptG	lptG	3_yellow	0	22.5	18	20	11	8	7	17	9	0	0	0	0	0	0	0	0
cce_1247	Transport and binding proteins			putative channel transporter		0	0	11.5	9	7	6	4	6	10	9	0	0	0	0	0	0	0	0
cce_1248	Unknown function	General		hypothetical protein		2_blue	0	19.5	17	12	2	15	7	6	19	0	0	0	0	0	0	0	0
cce_1249	Unknown function	Enzymes of unknown specificity	Chlorophyll Degradation	alpha/beta hydrolase of unknown function DUF1400		0	0	23.5	11	12	14	15	10	14	11	0	0	0	0	0	0	0	0
cce_1250				putative RNA-binding protein		1_red	0	38.5	38	18	30	52	55	12	34	0	0	0	0	0	0	0	0
cce_1251	Unknown function	General		hypothetical protein		0	0	12.5	5	3	4	5	18	4	11	0	0	0	0	0	0	0	0
cce_1252	Unknown function	General		hypothetical protein		0	0	20	6	5	6	6	9	7	8	0	0	0	0	0	0	0	0
cce_1253				sulfatase		0	0	37.5	19	12	12	8	10	13	15	1.35955e+06	1.25936e+06	1.52438e+06	888509	1.38309e+06	NaN	NaN	NaN
cce_1254	Unknown function	General		hypothetical protein		0	0	36	13	5	12	19	12	14	13	0	0	0	0	0	0	0	0
cce_1255	Unknown function	General		hypothetical protein		4_magenta	0	33	44	9	8	12	4	10	1	0	0	0	0	0	0	0	0
cce_1256	Unknown function	General		hypothetical protein		2_blue	4	723.5	411	213	132	456	311	407	381	5.19338e+06	4.24548e+06	1.25245e+07	1.35495e+07	1.1163e+07	1.77881e+07	2.59857e+07	1.23309e+07
cce_1257	Unknown function	General		hypothetical protein		0	0	71	39	17	24	39	29	34	37	0	0	0	0	0	0	0	0
cce_1258	Unknown function	General		hypothetical protein		3_yellow	0	201.5	259	163	110	86	153	163	186	0	0	0	0	0	0	0	0
cce_1259	Unknown function	General		hypothetical protein		2_blue	0	72.5	99	52	26	46	58	52	37	0	0	0	0	0	0	0	0
cce_1260	Unknown function	General		hypothetical protein		2_blue	0	27	29	18	11	14	15	16	14	0	0	0	0	0	0	0	0
cce_1261				putative Tn7-like transposition protein D		2_blue	0	5	12	28	0	3	17	13	2	0	0	0	0	0	0	0	0
cce_1262				putative Tn7-like transposition protein D		0	0	3.5	4	13	1	15	16	17	2	0	0	0	0	0	0	0	0
cce_1263				putative Tn7-like transposition protein C		0	0	10.5	5	10	0	6	2	0	0	0	0	0	0	0	0	0	0
cce_1264	Unknown function	General		hypothetical protein		6_black	0	299.5	355	1798	1348	761	972	960	710	0	0	0	0	0	0	0	0
cce_1265	Unknown function	General		hypothetical protein		3_yellow	0	65	70	50	33	17	17	47	16	0	0	0	0	0	0	0	0
cce_1266	Carbohydrate metabolism	Amino sugar and nucleotide sugar metabolism	UDP-N-acetylglucosamine biosynthesis from fructose-6-phosphate	glutamine--fructose-6-phosphate transaminase (isomerizing) GlmS	glmS	0	3	97	91	36	24	34	43	29	38	3.20709e+06	2.6321e+06	1.60291e+06	1.24049e+06	1.27548e+06	1.24483e+06	1.85496e+06	3.10531e+06
cce_1267	Unknown function	Enzymes of unknown specificity		short chain dehydrogenase/reductase family oxidoreductase		4_magenta	0	19	19	26	16	23	13	29	13	0	0	0	0	0	0	0	0
cce_1268	Nucleic acid metabolism	DNA replication_ recombination_ and repair	Base excision repair	endonuclease III Nth	nth	4_magenta	0	21.5	13	22	23	9	8	17	16	0	0	0	0	0	0	0	0
cce_1269	Transport and binding proteins	Unknown substrate		autoinducer 2 family exporter		0	0	9.5	4	1	3	5	4	2	7	0	0	0	0	0	0	0	0
cce_1270	Intracellular trafficking_ assembly_ and processing	Protein modification and repair	FtsH2-FtsH3 photosystem II repair complex	ATP-dependent metalloprotease involved in photosystem II repair FtsH2	ftsH2	6_black	0	211	187	338	505	319	449	413	442	2.46399e+06	2.52204e+06	2.50994e+06	2.40769e+06	2.38952e+06	2.73631e+06	2.93905e+06	2.62926e+06
cce_1271	Unknown function	General		hypothetical protein		6_black	0	94	73	161	132	63	138	197	325	0	0	0	0	0	0	0	0
cce_1272	Unknown function	General		pentapeptide repeat protein RfrO	rfrO	2_blue	2	338	262	263	186	251	249	208	222	2.03667e+07	2.68154e+07	2.38705e+07	2.22488e+07	2.47657e+07	2.86228e+07	3.13057e+07	2.76843e+07
cce_1273	Nucleic acid metabolism	Purine metabolism	purine (inosine-5'-phosphate) biosynthesis from ribose-5-phosphate	phosphoribosylaminoimidazole carboxylase ATPase subunit PurK	purK	0	0	64.5	78	64	37	45	42	63	43	0	0	0	0	0	0	0	0
cce_1274	Translation	tRNA and rRNA base modification	tRNA modification factors	tRNA(adenine34) deaminase TadA	tadA	4_magenta	0	342	374	388	391	415	339	437	350	0	0	0	0	0	0	0	0
cce_1275	Unknown function	General		hypothetical protein		3_yellow	0	101.5	91	118	64	40	46	64	41	0	0	0	0	0	0	0	0
cce_1276	Unknown function	General		hypothetical protein		3_yellow	0	269.5	384	342	262	211	224	340	227	0	0	0	0	0	0	0	0
cce_1277	Nucleic acid metabolism	DNA replication_ recombination_ and repair	Double strand breaks repair	DNA-binding protein HU		2_blue	2	882	530	169	179	652	299	275	373	8.82471e+07	1.06621e+08	1.52257e+08	9.68091e+07	1.32095e+08	1.40441e+08	1.29735e+08	1.36714e+08
cce_1278	Unknown function	General		hypothetical protein		6_black	0	17	16	18	24	22	19	25	19	0	0	0	0	0	0	0	0
cce_1279	Unknown function	General		hypothetical protein		0	0	1.5	0	0	0	4	0	0	5	0	0	0	0	0	0	0	0
cce_1280	Signal transduction	Two-component systems		two component signal transduction system histidine kinase with GAF sensory domain		0	0	6	4	6	2	2	3	2	5	0	0	0	0	0	0	0	0
cce_1281				dolichyl-phosphate-mannose synthase		0	0	35.5	22	19	21	25	22	19	32	0	0	0	0	0	0	0	0
cce_1282	Prosthetic groups_ cofactors_ and carriers	Porphyrin and chlorophyll metabolism	chlorophyll biosynthesis	B12-dependent chill-light tolerance protein Crr-1	crr-1	3_yellow	0	85	95	86	83	82	82	81	76	0	0	0	0	0	0	0	0
cce_1283	Unknown function	General		conserved hypothetical periplasmic protein		0	1	143.5	143	139	182	156	175	140	132	9.57559e+06	9.79245e+06	1.41775e+07	1.42182e+07	1.11554e+07	1.48853e+07	1.67664e+07	7.89629e+06
cce_1284	Glycan biosynthesis and metabolism	Peptidoglycan metabolism	peptidoglycan biosynthesis	UDP-N-acetylglucosamine--N-acetylmuramyl-(pentapeptide) pyrophosphoryl-undecaprenol N-acetylglucosamine transferase MurG	murG	2_blue	3	84.5	82	33	18	41	40	22	31	3.06523e+06	2.23832e+06	2.28473e+06	1.80606e+06	1.17817e+06	1.27201e+06	1.79392e+06	1.49759e+06
cce_1285				ribonuclease BN		0	0	41	42	10	14	7	11	16	14	0	0	0	0	0	0	0	0
cce_1286	Unknown function	General		hypothetical protein		2_blue	3	176.5	195	123	72	147	91	40	174	1.33802e+06	1.12333e+06	2.1512e+06	679909	493943	420456	683122	1.09852e+06
cce_1287	Unknown function	General		hypothetical protein		1_red	0	25	17	9	14	12	16	8	10	NaN	891622	NaN	389881	NaN	375393	352027	NaN
cce_1288				putative lipoxygenase		2_blue	0	36.5	21	15	22	31	24	20	17	0	0	0	0	0	0	0	0
cce_1289	Energy metabolism	Photosynthesis	photosystem I other common subunits	photosystem I reaction centre subunit IX PsaJ	psaJ	2_blue	0	2838.5	1675	955	922	2349	795	1177	1731	0	0	0	0	0	0	0	0
cce_1290	Energy metabolism	Photosynthesis	photosystem I main subunits	photosystem I subunit III plastocyanin (cyt c553) docking protein PsaF	psaF	2_blue	3	1736	928	495	615	1395	549	715	1105	8.5683e+06	8.20269e+06	6.49452e+06	4.81212e+06	3.17999e+06	4.62553e+06	6.86302e+06	7.78207e+06
cce_1291	Unknown function	General		hypothetical protein		4_magenta	0	28	18	31	38	18	22	21	7	0	0	0	0	0	0	0	0
cce_1292	Transport and binding proteins	Unknown substrate		transporter with N-terminal DUF21 domain_ CBS_ and CorC domains		2_blue	0	40	29	20	23	27	35	24	36	0	0	0	0	0	0	0	0
cce_1293	Unknown function	General		uncharacterized protein		4_magenta	0	67.5	43	38	42	54	30	41	35	0	0	0	0	0	0	0	0
cce_1294	Unknown function	General		hypothetical protein		0	0	1126	417	199	196	581	278	281	363	0	0	0	0	0	0	0	0
cce_1295	Unknown function	General		hypothetical protein		0	0	13.5	2	0	10	0	5	0	5	0	0	0	0	0	0	0	0
cce_1296	Defense and invasion systems	Detoxification and inactivation	peroxide detoxification_ periplasmic	BCP-B family periplasmic peroxiredoxin PrxQ-B2	prxQ-B2	2_blue	0	54	36	26	34	49	32	31	49	0	0	0	0	0	0	0	0
cce_1297	Translation	Ribosomal proteins: synthesis and modification	Ribosome biogeneses GTPases	ribosome biogenesis GTPase RsgA	rsgA	5_green	0	67	44	68	76	56	68	47	73	0	0	0	0	0	0	0	0
cce_1298	Intracellular trafficking_ assembly_ and processing	Chaperone and folding catalysis		predicted redox regulator of disulfide bond formation SirA family		6_black	0	231.5	290	367	405	389	552	432	444	0	0	0	0	0	0	0	0
cce_1299	Intracellular trafficking_ assembly_ and processing	Chaperone and folding catalysis	chaperone system: DnaK-DnaJ-GrpE	molecular chaperone DnaJ	dnaJ	0	3	99	92	93	95	132	129	120	136	4.03132e+06	3.89342e+06	3.50052e+06	3.19947e+06	2.3815e+06	3.50638e+06	3.44169e+06	3.52801e+06
cce_1300	Unknown function	General		hypothetical protein		0	0	125	107	87	115	190	126	113	135	0	0	0	0	0	0	0	0
cce_1301	Unknown function	General		hypothetical protein		0	0	110	124	128	95	116	237	167	169	0	0	0	0	0	0	0	0
cce_1302	Unknown function	General		hypothetical protein		1_red	0	54.5	53	44	56	46	35	56	46	0	0	0	0	0	0	0	0
cce_1303	Energy metabolism	Photosynthesis	photosystem II other common subunits	photosystem II reaction center protein PsbJ	psbJ	0	0	1362.5	956	703	877	1467	786	859	1306	0	0	0	0	0	0	0	0
cce_1304	Energy metabolism	Photosynthesis	photosystem II other common subunits	photosystem II reaction center protein PsbL	psbL	2_blue	0	1311	636	697	699	1569	1106	994	1310	0	0	0	0	0	0	0	0
cce_1305	Energy metabolism	Photosynthesis	photosystem II main subunits	photosystem II cytochrome b559 beta subunit PsbF	psbF	2_blue	0	1252	831	519	679	1866	884	865	1308	0	0	0	0	0	0	0	0
cce_1306	Unknown function	General		hypothetical protein		2_blue	0	1366.5	633	504	967	1524	1043	1014	1566	0	0	0	0	0	0	0	0
cce_1307	Energy metabolism	Photosynthesis	photosystem II main subunits	photosystem II cytochrome b559 alpha subunit PsbE	psbE	2_blue	2	1367.5	649	464	969	1488	873	1222	1587	1.27423e+08	1.03375e+08	1.02235e+08	6.12932e+07	7.68013e+07	1.00865e+08	1.37245e+08	1.46827e+08
cce_1308	Intracellular trafficking_ assembly_ and processing	Enzyme assembly	photosystem II biogenesis	photosystem II stability/assembly factor Ycf48	ycf48	6_black	2	231	165	247	440	391	347	439	503	3.90359e+06	6.84194e+06	7.05219e+06	3.95492e+06	5.37092e+06	7.53111e+06	9.61255e+06	1.04783e+07
cce_1309	Intracellular trafficking_ assembly_ and processing	Enzyme assembly	photosystem I biogenesis	photosystem I assembly protein membrane-associated rubredoxin RubA	rubA	6_black	0	78.5	54	125	103	167	128	122	187	0	0	0	0	0	0	0	0
cce_1310	Fatty acid and lipid metabolism	Glycerolipid and glycerophospholid metabolism	glycerol metabolism	iron-dependent glycerol dehydrogenase GldA	gldA	6_black	0	121.5	148	232	222	175	216	212	191	0	0	0	0	0	0	0	0
cce_1311	Prosthetic groups_ cofactors_ and carriers	Ubiquinone and other terpenoid-quinone biosynthesis	Tocopherol biosynthesis	4-hydroxyphenylpyruvate dioxygenase HpdD	hpdD	5_green	0	17	16	18	20	14	15	11	13	0	0	0	0	0	0	0	0
cce_1312	Unknown function	General		hypothetical protein		5_green	0	54	52	57	66	58	81	47	84	0	0	0	0	0	0	0	0
cce_1313				flavodoxin		0	0	213	309	800	839	243	231	255	322	NaN	NaN	2.79586e+06	4.53525e+06	1.77924e+06	NaN	NaN	NaN
cce_1314	Cell structure_ growth_ and death	Cell division	cytoskeleton protein	cell division tubulin protein FtsZ	ftsZ	2_blue	0	144	95	66	81	123	110	96	141	2.01071e+06	1.83876e+06	1.74149e+06	1.45126e+06	1.01333e+06	1.3144e+06	1.29344e+06	NaN
cce_1315	Unknown function	General		hypothetical protein		6_black	0	28.5	73	140	145	127	241	312	176	0	0	0	0	0	0	0	0
cce_1316	Unknown function	General		hypothetical protein		0	0	32.5	16	17	18	30	29	25	17	0	0	0	0	0	0	0	0
cce_1317	Terpenoids and polyketides metabolism	Terpenoid backbone biosynthesis	IPP biosynthesis via deoxyxylulose	4-diphosphocytidyl-2-C-methyl-D-erythritol kinase IspE	ispE	2_blue	0	29.5	19	9	13	26	11	18	14	350399	299324	280006	415237	118001	269536	287304	368349
cce_1318	Translation	Transfer RNA biogenesis	tRNA aminoacylation	phenylalanyl-tRNA synthetase alpha subunit PheS	pheS	0	0	49.5	18	16	7	24	25	23	26	6.14712e+06	4.56176e+06	3.47937e+06	3.46601e+06	3.09182e+06	2.79626e+06	2.15207e+06	2.36475e+06
cce_1319	Unknown function	General		hypothetical protein		0	0	2	0	0	0	0	0	0	0	0	0	0	0	0	0	0	0
cce_1320	Unknown function	General		hypothetical protein		0	0	26.5	12	2	12	5	10	3	7	0	0	0	0	0	0	0	0
cce_1321	Translation	Transfer RNA biogenesis	tRNA aminoacylation	phenylalanyl-tRNA synthetase beta subunit PheT	pheT	0	0	82	51	44	33	52	42	40	44	6.39637e+06	4.48835e+06	4.41801e+06	3.38401e+06	3.42096e+06	3.14543e+06	2.47649e+06	2.4515e+06
cce_1322	Unknown function	General		YCII-related domain protein		3_yellow	0	60.5	34	22	34	21	42	41	20	2.82082e+06	3.37444e+06	3.58483e+06	3.40043e+06	3.48948e+06	4.44388e+06	4.22965e+06	3.55396e+06
cce_1323	Unknown function	General		hypothetical protein		0	0	6.5	3	0	2	0	5	0	8	0	0	0	0	0	0	0	0
cce_1324	Unknown function	General		hypothetical protein		3_yellow	0	61.5	58	45	49	85	71	41	26	0	0	0	0	0	0	0	0
cce_1325	Unknown function	General		hypothetical protein		0	0	1.5	1	0	0	0	3	0	0	0	0	0	0	0	0	0	0
cce_1326	Unknown function	General		hypothetical protein		0	0	291.5	290	418	292	285	277	303	202	0	0	0	0	0	0	0	0
cce_1327	Defense and invasion systems	General	polymorphic toxins	Uma2 family endonuclease toxin		4_magenta	0	68.5	74	133	92	102	66	67	58	0	0	0	0	0	0	0	0
cce_1328	Unknown function	Enzymes of unknown specificity		GTP-binding protein HflX	hflX	6_black	0	55	79	106	114	78	117	146	136	0	0	0	0	0	0	0	0
cce_1329	Unknown function	Enzymes of unknown specificity		Fe-S cluster protein		5_green	0	40.5	44	52	56	28	45	18	50	0	0	0	0	0	0	0	0
cce_1330	Unknown function	General		protein of unknown function DUF561 Ycf23	ycf23	6_black	4	444	401	517	648	333	546	532	569	4.44183e+06	2.81436e+06	6.47147e+06	7.94128e+06	1.05862e+07	2.7117e+06	3.16031e+06	8.24666e+06
cce_1331				glucosamine-6-P isomerase		2_blue	0	119.5	71	45	62	81	69	109	72	2.14504e+06	2.22263e+06	3.0788e+06	4.01727e+06	4.25812e+06	4.17029e+06	4.0631e+06	4.38228e+06
cce_1332	Unknown function	General		hypothetical protein		2_blue	0	384	270	171	96	263	221	159	256	0	0	0	0	0	0	0	0
cce_1333	Transport and binding proteins	Carbohydrates_ organic alcohols_ and acids		major facilitator superfamily sugar transporter		4_magenta	0	20.5	31	36	42	23	30	38	32	0	0	0	0	0	0	0	0
cce_1334	Unknown function	General		hypothetical protein		0	2	155	102	64	80	84	52	51	97	2.32577e+06	2.26036e+06	1.84732e+06	2.06928e+06	1.29789e+06	2.49247e+06	3.32731e+06	2.86166e+06
cce_1335	Unknown function	General		hypothetical protein		6_black	0	50	44	61	49	55	38	55	49	0	0	0	0	0	0	0	0
cce_1336	Signal transduction	General	photosystem II	photosystem II ETS energy balancing protein with S4 RNA binding domain YlmH	ylmH	2_blue	0	17.5	12	15	10	24	12	6	12	615726	291854	787257	232362	255180	291344	326894	520310
cce_1337	Regulatory functions	Protein interactions		anti-sigma regulatory factor (Ser/Thr protein kinase) essential for photomixotrophic growth PmgA	pmgA	6_black	0	398	654	1100	909	1021	1187	1127	927	0	0	0	0	0	0	0	0
cce_1338	Translation	tRNA and rRNA base modification	23S rRNA modifcation	23S rRNA (uracil1939-C5)-methyltransferase RumA	rumA	6_black	0	56.5	73	150	109	75	89	111	75	896014	1.16452e+06	1.47884e+06	961122	875015	1.02444e+06	1.42988e+06	2.56324e+06
cce_1339	Unknown function	General		hypothetical protein		6_black	0	125	85	269	329	218	220	190	196	0	0	0	0	0	0	0	0
cce_1340	Amino acid metabolism	Phenylalanine_ tyrosine and tryptophan biosynthesis	tryptophan biosynthesis from ribose-5-phosphate	anthranilate synthase aminase component TrpE	trpE	2_blue	0	56.5	40	25	19	45	27	30	40	1.2107e+06	473940	541208	419468	312497	485423	555518	809939
cce_1341	Energy metabolism	Photosynthesis	photosystem I main subunits	photosystem I subunit II PsaD	psaD	2_blue	0	2075.5	1261	577	588	1928	972	977	1966	1.19541e+07	9.52976e+06	8.12343e+06	7.42247e+06	8.78235e+06	7.74056e+06	9.07885e+06	8.14144e+06
cce_1342	Unknown function	General		hypothetical protein		3_yellow	0	12	47	51	45	17	57	40	61	0	0	0	0	0	0	0	0
cce_1343	Intracellular trafficking_ assembly_ and processing	Chaperone and folding catalysis	chaperone system: GroEL/GroES	chaperonin GroES	groES	6_black	1	608	238	798	404	623	408	487	441	8.90424e+08	9.28895e+08	8.70695e+08	1.00439e+09	1.03572e+09	9.14849e+08	8.12067e+08	7.75708e+08
cce_1344	Intracellular trafficking_ assembly_ and processing	Chaperone and folding catalysis	chaperone system: GroEL/GroES	chaperonin GroEL	groEL1	6_black	1	549	141	293	256	414	326	288	438	2.81021e+08	5.21271e+08	4.82816e+08	5.46656e+08	4.99831e+08	4.79255e+08	4.71552e+08	4.12649e+08
cce_1345	Energy metabolism	Oxidative phosphorylation	N-type Na translocation ATPase	N-type Na+ translocating ATPase F1 complex gamma subunit AtpGN	atpGN	0	0	12	11	8	7	10	7	10	4	0	0	0	0	0	0	0	0
cce_1346	Unknown function	General		hypothetical protein		4_magenta	0	4364.5	8363	10606	8459	4978	4772	10537	9250	0	0	0	0	0	0	0	0
cce_1347	Unknown function	General		hypothetical protein		3_yellow	0	90	140	100	141	82	166	152	157	0	0	0	0	0	0	0	0
cce_1348	Unknown function	General		hypothetical protein		0	0	0	2	18	0	0	0	1	11	0	0	0	0	0	0	0	0
cce_1349	Terpenoids and polyketides metabolism	Terpenoid backbone biosynthesis	biosynthesis of undecaprenyl phosphate (Und-P)	undecaprenyl diphosphate synthase UppS	uppS	2_blue	0	37	34	31	22	44	16	25	44	0	0	0	0	0	0	0	0
cce_1350	Unknown function	General		protein with nucleotide-binding domain of DisA bacterial checkpoint controller		2_blue	0	111	76	65	70	92	81	72	102	0	0	0	0	0	0	0	0
cce_1351	Amino acid metabolism	Lysine biosynthesis	lysine biosynthesis via diaminopimelate (DAP) utilizing ammonia and NADPH	diaminopimelate decarboxylase LysA	lysA	6_black	3	135.5	106	134	165	126	152	129	142	8.08187e+06	8.54794e+06	5.10523e+06	4.04632e+06	4.40046e+06	5.11546e+06	5.28653e+06	5.87911e+06
cce_1352	Unknown function	General		hypothetical protein		6_black	0	267.5	315	372	317	337	394	391	375	1.21751e+06	1.06418e+06	135079	110381	109597	262049	130263	103501
cce_1353	Nucleic acid metabolism	DNA replication_ recombination_ and repair	DNA Repair	helicase SNF2 family		4_magenta	0	30.5	44	52	45	55	45	48	41	0	0	0	0	0	0	0	0
cce_1354	Nucleic acid metabolism	Pyrimidine metabolism		ribonucleotide reductase alpha subunit NrdA	nrdA	0	0	95.5	85	45	40	31	32	28	32	0	0	0	0	0	0	0	0
cce_1355	Intracellular trafficking_ assembly_ and processing	Chaperone and folding catalysis		DnaJ-class molecular chaperone		6_black	0	62	57	69	70	52	81	91	73	0	0	0	0	0	0	0	0
cce_1356	Intracellular trafficking_ assembly_ and processing	Chaperone and folding catalysis	chaperone system: DnaK-DnaJ-GrpE	molecular chaperone DnaK	dnaK	5_green	4	45.5	57	77	77	69	85	62	85	5.03078e+06	5.72307e+06	6.34083e+06	8.46485e+06	7.7036e+06	8.21995e+06	7.62829e+06	7.27082e+06
cce_1357	Energy metabolism	Carbon fixation in prokaryotes	Calvin-Benson cycle_ Embden-Meyerhof pathway	class II fructose-bisphosphate aldolase FbaA	fbaA	2_blue	0	2102	2371	1946	2311	4677	2733	2873	4062	797410	838011	589251	389402	618595	616253	684101	1.09189e+06
cce_1358	Fatty acid and lipid metabolism	Biosynthesis	biosynthesis of Und-PP-GlcNAc	UDP-GlcNAc:undecaprenyl-phosphate GlcNAc-1-phosphate transferase WecA	wecA	6_black	0	37.5	40	32	45	37	50	40	62	0	0	0	0	0	0	0	0
cce_1359	Unknown function	General		hypothetical protein		1_red	0	23.5	14	4	8	19	9	4	20	0	0	0	0	0	0	0	0
cce_1360	Unknown function	General		hypothetical protein		0	0	0	0	0	0	3	0	0	3	0	0	0	0	0	0	0	0
cce_1361	Unknown function	General		uncharacterized protein		0	0	383.5	619	986	950	986	1074	970	704	0	0	0	0	0	0	0	0
cce_1362	Unknown function	General		protein of unknown function DUF2283		6_black	0	328	381	1069	926	848	752	708	558	0	0	0	0	0	0	0	0
cce_1363	Unknown function	General		RNA-binding protein Jag	jag	6_black	0	140.5	80	105	90	152	153	107	100	6.67645e+06	1.95047e+06	1.90512e+06	2.91055e+06	2.88981e+06	2.92618e+06	2.5976e+06	2.60398e+06
cce_1364	Intracellular trafficking_ assembly_ and processing	Protein export_ secretion_ and sorting	Sec protein export system	membrane protein insertase yidC	yidC	6_black	0	240.5	150	202	185	220	230	178	227	3.41094e+06	2.20858e+06	1.99729e+06	1.72108e+06	1.39147e+06	1.78474e+06	1.94653e+06	1.68901e+06
cce_1365	Unknown function	General		uncharacterized protein		4_magenta	0	299.5	236	294	314	281	196	258	288	0	0	0	0	0	0	0	0
cce_1366	Nucleic acid metabolism	RNA degradation	5' processing factor	ribonuclease P RnpA	rnpA	0	0	319.5	178	360	361	279	328	303	324	0	0	0	0	0	0	0	0
cce_1367	Translation	Ribosomal proteins: synthesis and modification	ribosome large subunit	LSU ribosomal protein L34 RpmH	rpmH	0	0	477	259	541	519	685	549	512	497	0	0	0	0	0	0	0	0
cce_1368	Unknown function	General		hypothetical protein		2_blue	0	20	22	22	7	16	13	13	10	0	0	0	0	0	0	0	0
cce_1369	Unknown function	General		hypothetical protein		2_blue	2	99.5	67	61	44	75	76	38	54	3.70191e+06	7.27173e+06	9.13546e+06	7.0178e+06	6.47403e+06	8.86037e+06	1.24569e+07	9.41032e+06
cce_1370	Unknown function	General		hypothetical protein		3_yellow	0	26	32	29	14	20	24	25	17	0	0	0	0	0	0	0	0
cce_1371	Transport and binding proteins	Unknown substrate		autoinducer 2 family exporter		4_magenta	0	33	29	14	12	10	6	16	7	0	0	0	0	0	0	0	0
cce_1372	Intracellular trafficking_ assembly_ and processing	Peptidases		periplasmic carboxyl-terminal serine protease CtpC	ctpC	0	0	1058.5	1133	2298	2393	2273	2531	2159	2446	2.95152e+07	3.75955e+07	6.58766e+07	5.96744e+07	4.44931e+07	5.87636e+07	6.30111e+07	2.98292e+07
cce_1373	Cell structure_ growth_ and death	Cell division		cell division protein FtsQ	ftsQ	4_magenta	0	66.5	61	31	27	32	6	13	13	0	0	0	0	0	0	0	0
cce_1374	Unknown function	General		hypothetical protein		2_blue	0	31.5	46	16	3	19	11	16	11	0	0	0	0	0	0	0	0
cce_1375	Unknown function	General		hypothetical protein		4_magenta	0	24.5	33	36	29	46	15	21	45	0	0	0	0	0	0	0	0
cce_1376	Carbohydrate metabolism	Pentose phosphate pathway	pentose phosphate cycle_ non-oxidative phase	transaldolase TalA	talA	1_red	0	19.5	22	18	39	33	26	29	29	0	0	0	0	0	0	0	0
cce_1377	Amino acid metabolism	Tyrosine metabolism	homogentisate pathway (Phe and Tyr degradation)	4a-hydroxytetrahydrobiopterin dehydratase PcbD		4_magenta	2	368.5	465	270	196	284	162	225	195	4.57044e+06	5.95092e+06	7.18897e+06	6.69347e+06	4.38327e+06	7.99474e+06	1.00275e+07	1.08475e+07
cce_1378	Unknown function	General		hypothetical protein		3_yellow	0	187	201	161	96	106	119	147	111	0	0	0	0	0	0	0	0
cce_1379	Translation	tRNA and rRNA base modification	queuosine (Q-tRNA) biosynthesis from preQ0	7-cyano-7-deazaguanine synthase QueC	queC	3_yellow	0	52	62	39	50	34	46	41	46	0	0	0	0	0	0	0	0
cce_1380	Prosthetic groups_ cofactors_ and carriers	Porphyrin and chlorophyll metabolism	phycobilin biosynthesis	phycocyanobilin lyase CpcT	cpcT	0	3	91	37	32	34	44	80	28	19	1.17946e+07	1.68049e+07	1.70991e+07	1.67807e+07	1.41006e+07	1.64226e+07	1.71449e+07	1.84231e+07
cce_1381	Unknown function	General		hypothetical protein		0	0	11	17	10	9	4	4	4	0	0	0	0	0	0	0	0	0
cce_1382	Amino acid metabolism	Phenylalanine_ tyrosine and tryptophan biosynthesis	chorismate from erythrose-4P	shikimate kinase AroK	aroK	4_magenta	0	67	62	37	51	68	34	43	28	0	0	0	0	0	0	0	0
cce_1383	Energy metabolism	Photosynthesis	plastoquinol—plastocyanin reductase (cytochrome b6-f complex)	plastoquinol—plastocyanin reductase cytochrome cn subunit PetB	petB	1_red	3	1743	1453	1267	1820	1657	1483	1618	2194	4.00625e+07	5.00766e+07	4.26965e+07	2.42052e+07	2.4929e+07	3.17481e+07	3.95556e+07	3.83658e+07
cce_1384	Energy metabolism	Photosynthesis	plastoquinol—plastocyanin reductase (cytochrome b6-f complex)	cytochrome b6-f complex subunit IV PetD	petD	3_yellow	2	1547	2251	1440	1825	1454	1891	1678	2061	4.36433e+07	4.10469e+07	3.41785e+07	3.86764e+07	3.01065e+07	4.20631e+07	4.66184e+07	3.38975e+07
cce_1385	Unknown function	General		hypothetical protein		0	0	2	6	0	0	0	0	0	3	0	0	0	0	0	0	0	0
cce_1386	Transport and binding proteins	Amino acids_ peptides and amines	glutamine salvage	TRAP-type Na-dependent glutamate transport system permease component GtrB	gtrB	2_blue	0	22.5	17	8	7	15	15	12	13	0	0	0	0	0	0	0	0
cce_1387	Transport and binding proteins	Amino acids_ peptides and amines	glutamine salvage	TRAP-type Na-dependent glutamate transport system permease component GtrA	gtrA	2_blue	0	82	60	37	21	26	35	23	36	0	0	0	0	0	0	0	0
cce_1388	Regulatory functions	DNA interactions	chaperone system: DnaK-DnaJ-GrpE	heat-inducible transcriptional repressor HrcA	hrcA	4_magenta	0	151.5	269	151	126	216	158	128	119	0	0	0	0	0	0	0	0
cce_1389	Unknown function	Enzymes of unknown specificity		rhodanese-like domain-containing protein		3_yellow	4	200	221	185	183	251	210	198	155	4.92335e+06	5.16784e+06	1.05472e+07	7.81494e+06	6.31696e+06	7.39747e+06	1.0841e+07	6.11593e+06
cce_1390	Unknown function	General		hypothetical protein		0	0	14	11	11	7	7	7	6	14	0	0	0	0	0	0	0	0
cce_1391	Translation	Ribosomal proteins: synthesis and modification	ribosome large subunit	LSU ribosomal protein L21 RplU	rplU	6_black	2	372	225	459	393	308	399	444	403	5.68731e+07	6.69418e+07	7.18964e+07	7.66165e+07	7.45323e+07	8.69579e+07	9.70159e+07	1.06166e+08
cce_1392	Translation	Ribosomal proteins: synthesis and modification	ribosome large subunit	LSU ribosomal protein L27 RpmA	rpmA	6_black	3	1648	2005	3526	5447	4380	4184	4045	4199	6.53884e+06	3.58907e+06	4.53639e+06	2.48669e+06	3.18754e+06	3.27784e+06	2.96275e+06	4.91202e+06
cce_1393	Unknown function	General		hypothetical protein		4_magenta	0	85	86	48	45	75	44	58	47	0	0	0	0	0	0	0	0
cce_1394	Unknown function	General		hypothetical protein		2_blue	0	46	63	62	33	69	34	51	46	0	0	0	0	0	0	0	0
cce_1395	Unknown function	General		hypothetical protein		4_magenta	0	51	38	53	50	44	44	46	27	0	0	0	0	0	0	0	0
cce_1396	Unknown function	General		hypothetical protein		6_black	0	8	15	0	25	3	7	7	1	0	0	0	0	0	0	0	0
cce_1397	Transport and binding proteins			putative ABC transporter for sugars		3_yellow	0	42.5	44	61	38	41	53	51	55	0	0	0	0	0	0	0	0
cce_1398	Unknown function	General		hypothetical protein		2_blue	0	34.5	44	31	19	29	25	25	31	0	0	0	0	0	0	0	0
cce_1399	Unknown function	General		hypothetical protein		4_magenta	0	30.5	35	37	35	38	34	34	26	0	0	0	0	0	0	0	0
cce_1400	Unknown function	General		hypothetical protein		2_blue	0	16.5	26	19	12	21	19	17	21	0	0	0	0	0	0	0	0
cce_1401	Terpenoids and polyketides metabolism	Terpenoid backbone biosynthesis	IPP biosynthesis via deoxyxylulose	1-deoxy-D-xylulose-5-phosphate synthase Dxs	dxs	6_black	3	121.5	97	135	158	134	135	134	156	1.29222e+07	1.05618e+07	6.93488e+06	5.3624e+06	8.19585e+06	5.00959e+06	5.81616e+06	8.20093e+06
cce_1402	Unknown function	General		conserved hypothetical membrane protein		3_yellow	0	22.5	27	13	12	13	12	20	7	0	0	0	0	0	0	0	0
cce_1403	Transport and binding proteins	Cations and iron carrying compounds		sodium:solute symporter		0	0	35	24	10	9	13	11	7	6	0	0	0	0	0	0	0	0
cce_1404	Defense and invasion systems	General	polymorphic toxins	Uma2 family endonuclease toxin		3_yellow	0	78.5	105	76	50	42	71	56	34	0	0	0	0	0	0	0	0
cce_1405	Defense and invasion systems	General	polymorphic toxins	Uma2 family endonuclease toxin		2_blue	0	142	99	94	56	141	79	105	84	0	0	0	0	0	0	0	0
cce_1406				perosamine synthetase		0	0	28	29	27	26	31	42	20	28	1.43713e+06	1.12933e+06	1.62064e+06	1.04593e+06	1.17749e+06	1.48592e+06	2.14645e+06	2.70169e+06
cce_1407	Unknown function	General		hypothetical protein		4_magenta	1	189	190	124	121	140	91	145	124	5.97158e+06	5.04141e+06	2.40372e+06	3.1777e+06	4.275e+06	3.56314e+06	2.77689e+06	3.42891e+06
cce_1408	Unknown function	General		hypothetical protein		2_blue	0	31	23	22	8	19	13	14	12	0	0	0	0	0	0	0	0
cce_1409	Unknown function	General		hypothetical protein		0	0	70	71	96	99	76	77	75	85	0	0	0	0	0	0	0	0
cce_1410	Unknown function	General		hypothetical protein		2_blue	0	37	62	38	24	47	32	44	35	0	0	0	0	0	0	0	0
cce_1411	Unknown function	General		hypothetical protein		4_magenta	0	81	108	154	147	98	98	121	98	0	0	0	0	0	0	0	0
cce_1412	Signal transduction	Two-component systems		two component signal transduction system response regulator CheY subfamily		2_blue	0	11.5	11	1	9	5	15	7	26	0	0	0	0	0	0	0	0
cce_1413				sensory transduction histidine kinase		4_magenta	0	114	135	155	141	130	123	144	125	0	0	0	0	0	0	0	0
cce_1414	Unknown function	General		hypothetical protein		2_blue	2	111.5	66	48	36	62	55	69	90	7.06204e+06	7.32064e+06	6.71559e+06	6.28308e+06	6.19086e+06	7.98708e+06	9.16993e+06	1.08828e+07
cce_1415	Unknown function	General		hypothetical protein		3_yellow	0	49	29	31	42	56	57	32	11	0	0	0	0	0	0	0	0
cce_1416	Unknown function	General		hypothetical protein		5_green	0	23	15	48	75	5	9	21	53	0	0	0	0	0	0	0	0
cce_1417	Unknown function	General		hypothetical protein		0	0	4	4	0	9	6	14	13	0	0	0	0	0	0	0	0	0
cce_1418				AMP-dependent synthetase and ligase		3_yellow	0	37	49	47	57	31	47	35	43	1.0364e+07	8.79892e+06	7.87633e+06	7.07306e+06	6.56639e+06	8.71559e+06	8.08746e+06	5.3448e+06
cce_1419				salt-induced periplasmic protein		0	0	167	339	313	360	212	194	217	214	0	0	0	0	0	0	0	0
cce_1420	Unknown function	General		hypothetical protein		6_black	0	75.5	139	191	183	159	142	202	131	0	0	0	0	0	0	0	0
cce_1421				putative type II thioesterase		3_yellow	0	19	30	32	30	26	44	31	24	0	0	0	0	0	0	0	0
cce_1422	Unknown function	General		protein of unknown function DUF2232		0	0	33	22	48	22	28	38	93	20	0	0	0	0	0	0	0	0
cce_1423	Regulatory functions	DNA interactions		cyclic 3'_5'-AMP-responsive transcriptional regulator Crp	crp	0	0	85	101	85	129	83	75	117	85	3.87694e+06	2.8836e+06	3.22832e+06	2.99529e+06	2.72652e+06	2.96776e+06	3.25357e+06	2.86722e+06
cce_1424	Unknown function	General		hypothetical protein		2_blue	0	57	51	29	26	45	42	38	41	0	0	0	0	0	0	0	0
cce_1425	Unknown function	General		hypothetical protein		1_red	0	39.5	43	14	22	32	31	6	36	0	0	0	0	0	0	0	0
cce_1426	Transport and binding proteins	Cofactors and prosthetic groups	chlorophyll biosynthesis	tetrapyrrole transporter PucC	pucC	2_blue	0	20	12	13	7	9	9	4	10	0	0	0	0	0	0	0	0
cce_1427	Nucleic acid metabolism	DNA replication_ recombination_ and repair		uracil-DNA glycosylase superfamily protein		0	0	57.5	70	35	17	19	30	20	22	0	0	0	0	0	0	0	0
cce_1428	Unknown function	General		hypothetical protein		6_black	0	26.5	10	14	22	14	11	15	13	0	0	0	0	0	0	0	0
cce_1429	Unknown function	General		hypothetical protein		2_blue	0	80	39	27	24	56	30	42	56	0	0	0	0	0	0	0	0
cce_1430	Fatty acid and lipid metabolism	Biosynthesis	Heptadecane biosynthesis	fatty aldehyde-generating acyl-ACP reductase		2_blue	0	244	204	134	152	211	212	175	200	0	0	0	0	0	0	0	0
cce_1431	Unknown function	General		hypothetical protein		3_yellow	0	85	96	65	49	60	67	88	57	0	0	0	0	0	0	0	0
cce_1432	Unknown function	General		hypothetical protein		0	0	32.5	23	0	0	2	3	0	3	0	0	0	0	0	0	0	0
cce_1433	Unknown function	General		hypothetical protein		2_blue	0	262	281	152	138	225	216	217	192	0	0	0	0	0	0	0	0
cce_1434	Nucleic acid metabolism	DNA replication_ recombination_ and repair	Nucleotide excision repair	UvrABC system excinuclease subunit UvrC	uvrC	6_black	0	29	51	65	59	49	52	72	64	0	0	0	0	0	0	0	0
cce_1435	Unknown function	General		hypothetical protein		6_black	0	38	90	142	114	101	130	127	77	0	0	0	0	0	0	0	0
cce_1436	Unknown function	General		hypothetical protein		6_black	0	57	119	211	240	183	157	199	138	0	0	0	0	0	0	0	0
cce_1437	Unknown function	General		hypothetical protein		6_black	0	6	12	168	52	127	186	183	136	0	0	0	0	0	0	0	0
cce_1438	Unknown function	General		hypothetical protein		6_black	0	94.5	102	173	195	113	128	160	119	0	0	0	0	0	0	0	0
cce_1439	Unknown function	General		hypothetical protein		4_magenta	0	464.5	775	743	943	700	718	772	787	0	0	0	0	0	0	0	0
cce_1440	Unknown function	General		hypothetical protein		0	0	18	15	28	13	14	19	14	16	0	0	0	0	0	0	0	0
cce_1441	Unknown function	General		hypothetical protein		6_black	0	6.5	0	7	31	12	40	46	6	0	0	0	0	0	0	0	0
cce_1442	Unknown function	General		hypothetical protein		2_blue	0	13	18	7	10	12	17	19	16	0	0	0	0	0	0	0	0
cce_1443	Unknown function	General		hypothetical protein		0	0	3	4	0	7	11	0	41	6	0	0	0	0	0	0	0	0
cce_1444	Unknown function	General		hypothetical protein		2_blue	0	46	58	58	41	69	50	67	66	0	0	0	0	0	0	0	0
cce_1445				putative dienelactone hydrolase		1_red	4	24	37	22	42	28	27	26	43	1.38812e+06	1.65392e+06	2.33301e+06	2.3031e+06	2.90091e+06	3.71906e+06	4.25745e+06	4.64189e+06
cce_1446	Unknown function	General		hypothetical protein		0	0	56.5	57	64	59	63	56	75	62	0	0	0	0	0	0	0	0
cce_1447	Unknown function	General		hypothetical protein		1_red	0	49.5	62	25	45	51	28	43	50	0	0	0	0	0	0	0	0
cce_1448	Unknown function	General		hypothetical protein		2_blue	0	51.5	54	36	39	55	58	60	69	0	0	0	0	0	0	0	0
cce_1449	Unknown function	General		hypothetical protein		6_black	0	64.5	81	102	108	140	120	128	135	NaN	552114	1.75869e+06	2.00925e+06	1.82999e+06	3.68036e+06	6.38155e+06	2.99609e+06
cce_1451	Unknown function	General		hypothetical protein		0	0	18	33	14	18	17	15	14	31	0	0	0	0	0	0	0	0
cce_1452	None	None	None	None	None	0	0	9.5	1	0	2	6	2	0	13	0	0	0	0	0	0	0	0
cce_1453	Unknown function	General		hypothetical protein		6_black	0	31.5	24	43	52	41	59	49	47	0	0	0	0	0	0	0	0
cce_1454	Unknown function	General		protein of unknown function DUF3386		5_green	2	429.5	446	576	610	524	597	490	610	8.68051e+06	8.60603e+06	5.36595e+06	4.93586e+06	6.70892e+06	8.1343e+06	7.79941e+06	7.19908e+06
cce_1455	Amino acid metabolism	Glycine_ serine and threonine metabolism	threonine biosynthesis from homoserine	threonine synthase ThrC	thrC	6_black	2	96.5	127	186	208	134	205	177	169	7.27433e+06	6.04661e+06	8.56072e+06	6.06771e+06	7.264e+06	7.75084e+06	9.49783e+06	6.58367e+06
cce_1456				putative alpha-glucosidase		6_black	0	19	30	31	36	29	26	41	40	0	0	0	0	0	0	0	0
cce_1457	Unknown function	General		hypothetical protein		0	0	5.5	8	7	10	10	9	6	10	0	0	0	0	0	0	0	0
cce_1458	Unknown function	General		hypothetical protein		1_red	0	9	17	13	21	19	17	19	18	1.46625e+06	1.28331e+06	2.62125e+06	2.1216e+06	2.34389e+06	2.92601e+06	3.37029e+06	2.72128e+06
cce_1459	Unknown function	General		hypothetical protein		2_blue	0	35	56	50	28	58	46	66	51	0	0	0	0	0	0	0	0
cce_1460	Unknown function	General		hypothetical protein		0	0	100	159	91	72	51	98	98	49	0	0	0	0	0	0	0	0
cce_1461	Unknown function	General		hypothetical protein		3_yellow	1	241	330	129	107	66	173	116	100	1.56203e+07	1.93309e+07	1.823e+07	1.79551e+07	1.27805e+07	1.03179e+07	9.523e+06	6.12846e+06
cce_1462	Unknown function	General		hypothetical protein		3_yellow	1	137.5	201	76	60	65	114	129	98	4.89262e+07	6.31136e+07	6.07289e+07	4.75818e+07	3.5402e+07	2.45754e+07	2.74602e+07	1.84106e+07
cce_1463	Unknown function	General		hypothetical protein		3_yellow	1	255.5	345	137	131	113	223	188	119	3.55381e+07	3.78173e+07	4.07261e+07	4.0718e+07	3.08818e+07	2.53852e+07	1.80857e+07	1.27045e+07
cce_1464	Unknown function	General		hypothetical protein		1_red	0	1735.5	1769	906	1136	1091	1083	1137	930	0	0	0	0	0	0	0	0
cce_1465	Unknown function	General		hypothetical protein		6_black	0	599.5	350	516	976	1769	460	1312	846	0	0	0	0	0	0	0	0
cce_1466				AMP-dependent synthetase and ligase		2_blue	0	38.5	34	35	26	46	50	41	39	0	0	0	0	0	0	0	0
cce_1467	Signal transduction	Two-component systems		two component sensor histidine kinase		6_black	0	17	19	21	28	29	30	33	25	0	0	0	0	0	0	0	0
cce_1468	Glycan biosynthesis and metabolism	Polysacharide and lipopolysaccharide metabolism	polysaccharide biosynthesis	chain length determinant protein-tyrosine kinase Wzz	wzz	4_magenta	0	108.5	162	231	210	164	162	176	141	0	0	0	0	0	0	0	0
cce_1469	Unknown function	General		hypothetical protein		5_green	0	12.5	12	16	25	15	23	9	14	0	0	0	0	0	0	0	0
cce_1470	Transport and binding proteins	Unknown substrate		ABC-type drug export system ATPase component		2_blue	0	75.5	66	83	46	65	70	55	91	0	0	0	0	0	0	0	0
cce_1471	Transport and binding proteins	Unknown substrate		ABC type tranport system permease component YCF38	ycf38	4_magenta	0	79.5	88	88	94	84	74	83	77	0	0	0	0	0	0	0	0
cce_1472	Intracellular trafficking_ assembly_ and processing	Chaperone and folding catalysis		DnaJ domain-containing protein		5_green	0	121.5	138	170	192	139	146	104	150	0	0	0	0	0	0	0	0
cce_1473	Amino acid metabolism	Cysteine and methionine metabolism	cysteine biosynthesis from serine	pyridoxyal phosphate-dependent cysteine synthase CysK	cysK	0	3	86	92	40	63	35	78	35	48	1.54985e+07	1.8472e+07	1.30357e+07	7.01952e+06	4.17377e+06	5.04003e+06	7.64803e+06	8.11712e+06
cce_1474	Carbohydrate metabolism	Starch and sucrose metabolism	maltose degradation	4-alpha-glucanotransferase MalQ	malQ	2_blue	2	183	123	83	86	150	94	106	126	5.7681e+06	6.92398e+06	8.35339e+06	6.69325e+06	7.32681e+06	8.26802e+06	9.91999e+06	8.94513e+06
cce_1475				periplasmic WD-repeat protein		1_red	0	23.5	19	7	15	13	7	13	9	0	0	0	0	0	0	0	0
cce_1476	Unknown function	General		hypothetical protein		0	0	21.5	12	9	5	7	8	13	12	0	0	0	0	0	0	0	0
cce_1477	Unknown function	General		hypothetical protein		0	0	137.5	80	135	110	156	70	82	150	1.10719e+07	9.85209e+06	4.87552e+06	2.88536e+06	2.80849e+06	2.84906e+06	3.13553e+06	3.29417e+06
cce_1478	Unknown function	General		hypothetical protein		6_black	2	68	73	105	101	89	88	75	84	8.50905e+06	6.59865e+06	7.45742e+06	9.05414e+06	5.20491e+06	7.75795e+06	1.05076e+07	9.32589e+06
cce_1479	Regulatory functions	Protein interactions		phosphohistidine phosphatase SixA	sixA	0	0	386.5	412	120	125	193	178	183	275	0	0	0	0	0	0	0	0
cce_1480	Nucleic acid metabolism	DNA replication_ recombination_ and repair		putative holliday junction resolvase-like protein RuvX	ruvX	2_blue	0	207.5	170	88	52	89	121	120	138	0	0	0	0	0	0	0	0
cce_1481	Unknown function	General		hypothetical protein		4_magenta	0	16.5	22	43	16	11	10	38	30	0	0	0	0	0	0	0	0
cce_1482	Energy metabolism	Oxidative phosphorylation	NAD(P)H:quinone oxidoreductase (complex I) NdhABCDEFGHIJKLMNOPQS	NADH-plastoquinone oxidoreductase subunit NdhP	ndhP	3_yellow	0	1793	2405	1294	991	813	1432	1173	796	0	0	0	0	0	0	0	0
cce_1483	Unknown function	General		hypothetical protein		2_blue	0	174.5	166	97	86	207	130	151	153	0	0	0	0	0	0	0	0
cce_1484	Transport and binding proteins	Cations and iron carrying compounds	manganese uptake system MntABC	ABC-type Mn uptake system substrate-binding component MntC	mntC	2_blue	0	8.5	7	6	2	15	15	4	10	0	0	0	0	0	0	0	0
cce_1485	Transport and binding proteins	Cations and iron carrying compounds	manganese uptake system MntABC	ABC-type Zn/Mn uptake system ATPase component MntA	mntA	0	0	0.5	0	1	6	0	0	0	1	0	0	0	0	0	0	0	0
cce_1486	Transport and binding proteins	Cations and iron carrying compounds	manganese uptake system MntABC	ABC-type Zn/Mn chelate transport system permease component MntB	mntB	0	0	1.5	1	0	0	0	0	0	0	0	0	0	0	0	0	0	0
cce_1487	Unknown function	General		WD-40 repeat protein		0	0	2	0	0	1	2	4	5	1	0	0	0	0	0	0	0	0
cce_1488	Cellular processes	Non-protein molecular trafficking	zinc homeostasis	putative metal chaperone involved in Zn homeostasis	yciC	0	0	2	1	0	0	0	0	0	0	0	0	0	0	0	0	0	0
cce_1489	Prosthetic groups_ cofactors_ and carriers	Porphyrin and chlorophyll metabolism	uroporhyrinogen III biosynthesis from 5-aminolevulinate	delta-aminolevulinic acid dehydratase HemB	hemB	0	0	4.5	8	1	2	4	5	0	4	0	0	0	0	0	0	0	0
cce_1490	Unknown function	General		hypothetical protein		0	0	16	19	8	14	15	8	15	8	0	0	0	0	0	0	0	0
cce_1491	Regulatory functions	small molecule interactions	zinc homeostasis	CobW/P47K family protein		0	0	7	8	3	10	2	12	6	11	0	0	0	0	0	0	0	0
cce_1492			zinc homeostasis	metal-dependent phosphatase		0	0	4.5	3	0	5	0	0	6	2	0	0	0	0	0	0	0	0
cce_1493			zinc homeostasis	metallophosphoesterase COG0622 family		0	0	7	4	4	6	5	10	8	8	0	0	0	0	0	0	0	0
cce_1494			zinc homeostasis	putative metallochaperone COG0523-like		0	0	7	11	10	3	22	5	4	6	0	0	0	0	0	0	0	0
cce_1495	Translation	Aminoacyl-tRNA biosynthesis		threonyl-tRNA synthetase ThrS	thrS	0	0	4	5	3	6	6	4	7	4	0	0	0	0	0	0	0	0
cce_1496				FAD-dependent pyridine nucleotide-disulphide oxidoreductase		6_black	0	13	11	12	22	11	18	14	8	0	0	0	0	0	0	0	0
cce_1497	Unknown function	General		hypothetical protein		6_black	0	116.5	232	324	375	284	285	348	253	0	0	0	0	0	0	0	0
cce_1498	Energy metabolism	Photosynthesis	photosystem I biogenesis	photosystem I 4Fe-4S ferredoxin / cNMP binding protein FesM	fesM	0	0	26	28	32	41	29	33	33	27	0	0	0	0	0	0	0	0
cce_1499				putative hydrolase		0	0	74.5	68	115	103	269	123	148	101	0	0	0	0	0	0	0	0
cce_1500			zinc homeostasis	putative zinc chaperone COG0523 family YciC	yciC	2_blue	0	18	23	13	9	10	10	12	16	0	0	0	0	0	0	0	0
cce_1501	Prosthetic groups_ cofactors_ and carriers	Folate biosynthesis	tetrahydrofolate biosynthesis from GTP and PABA	Zn-independent GTP cyclohydrolase I FolE2	folE2	0	0	4	4	1	6	1	5	5	6	0	0	0	0	0	0	0	0
cce_1502	Unknown function	General		hypothetical protein		0	0	1	0	0	8	0	0	5	0	0	0	0	0	0	0	0	0
cce_1503	Energy metabolism	Oxidative phosphorylation	N-type Na translocation ATPase	N-type Na+ translocating ATPase F1 complex alpha subunit AtpAN	atpAN	0	0	12.5	13	3	3	10	7	12	6	0	0	0	0	0	0	0	0
cce_1504	Cell structure_ growth_ and death	Toxin-antitoxin systems		toxin-antitoxin system YcfA family antidote		0	0	4	18	10	9	8	12	32	13	0	0	0	0	0	0	0	0
cce_1505	Cell structure_ growth_ and death	Toxin-antitoxin systems		toxin-antitoxin system UPF0150 family toxin		2_blue	0	75	51	43	50	44	52	64	65	0	0	0	0	0	0	0	0
cce_1506	Energy metabolism	Oxidative phosphorylation	N-type Na translocation ATPase	N-type Na+ translocating ATPase F0 complex subunit B AtpFN	atpFN	4_magenta	0	31	39	42	31	61	27	47	40	0	0	0	0	0	0	0	0
cce_1507	Energy metabolism	Oxidative phosphorylation	N-type Na translocation ATPase	N-type Na+ translocating ATPase F0 complex subunit C AtpE	atpE	2_blue	0	32.5	67	53	21	37	30	41	77	0	0	0	0	0	0	0	0
cce_1508	Energy metabolism	Oxidative phosphorylation	N-type Na translocation ATPase	N-type Na+ translocating ATPase F0 complex subunit A AtpBN	atpBN	2_blue	0	50	74	51	32	53	41	52	70	0	0	0	0	0	0	0	0
cce_1509	Regulatory functions	Protein interactions	N-type Na translocation ATPase	N-type Na+ translocating ATPase regulating membrane protein AtpR	atpR	3_yellow	0	86	128	118	132	85	136	135	123	0	0	0	0	0	0	0	0
cce_1510	Energy metabolism	Oxidative phosphorylation	N-type Na translocation ATPase	N-type Na+ translocating ATPase complex locus membrane protein AtpQ	atpQ	5_green	0	33.5	17	26	37	26	47	11	54	0	0	0	0	0	0	0	0
cce_1511	Energy metabolism	Oxidative phosphorylation	N-type Na translocation ATPase	N-type Na+ translocating ATPase F1 complex epsilon subunit AtpCN	atpCN	3_yellow	0	18	23	16	17	32	20	19	13	0	0	0	0	0	0	0	0
cce_1512	Energy metabolism	Oxidative phosphorylation	N-type Na translocation ATPase	N-type Na+ translocating ATPase F1 complex beta subunit AtpDN	atpDN	2_blue	0	39	54	23	21	30	23	31	37	0	0	0	0	0	0	0	0
cce_1513	Transport and binding proteins	Porins and secretins		probable porin_ major outer membrane protein		3_yellow	0	231	243	130	110	57	91	97	100	0	0	0	0	0	0	0	0
cce_1514	Nucleic acid metabolism	Pyrimidine metabolism	uridine monophosphate biosynthesis from glutamine	orotate phosphoribosyltransferase PyrE	pyrE	5_green	2	58.5	49	47	44	51	37	34	57	3.07149e+06	2.92476e+06	2.6565e+06	2.64871e+06	2.41983e+06	2.72198e+06	3.71747e+06	3.72754e+06
cce_1515	Unknown function	General		hypothetical protein		0	0	1	0	0	0	4	0	0	0	0	0	0	0	0	0	0	0
cce_1516	Unknown function	General		hypothetical protein		0	0	299.5	262	139	41	87	64	34	74	0	0	0	0	0	0	0	0
cce_1517	Unknown function	General		hypothetical protein		0	0	268	312	90	45	89	79	68	90	0	0	0	0	0	0	0	0
cce_1518	Unknown function	General		hypothetical protein		2_blue	0	225	175	89	50	104	109	80	59	0	0	0	0	0	0	0	0
cce_1519	Signal transduction	Two-component systems		two component sensor histidine kinase		3_yellow	0	12.5	16	12	12	11	12	15	8	0	0	0	0	0	0	0	0
cce_1520	Signal transduction	Two-component systems		two component response regulator		4_magenta	0	81.5	142	100	95	78	69	113	86	0	0	0	0	0	0	0	0
cce_1521	Unknown function	General		hypothetical protein		2_blue	0	38.5	39	35	30	40	36	33	41	0	0	0	0	0	0	0	0
cce_1522	Metabolism of other amino acids and amines	Glutathione metabolism	Glutathione: Biosynthesis and gamma-glutamyl cycle	gamma-glutamyltranspeptidase Ggt	ggt	2_blue	0	11.5	20	16	11	11	11	7	10	0	0	0	0	0	0	0	0
cce_1523	Unknown function	Enzymes of unknown specificity		glyoxalase family protein		3_yellow	0	66.5	113	74	84	43	121	97	111	0	0	0	0	0	0	0	0
cce_1524	Unknown function	General		protein of unknown function DUF2396		0	0	91.5	177	132	191	102	295	168	175	440321	1.10756e+06	726246	1.02024e+06	483183	750473	746260	479355
cce_1525	Energy metabolism	Carbon fixation in prokaryotes		zinc-dependent gamma carbonic anhydrase CagA	cagA	0	0	56	35	33	33	47	46	58	87	0	0	0	0	0	0	0	0
cce_1526	Energy metabolism	Photosynthesis	photosystem II other common subunits	photosystem II protein PsbY	psbY	0	0	2621	1944	1038	1274	4520	1802	1843	2191	0	0	0	0	0	0	0	0
cce_1527	Nucleic acid metabolism	Pyrimidine metabolism	uridine monophosphate biosynthesis from glutamine	orotidine 5'-phosphate decarboxylase PyrF	pyrF	6_black	0	42	20	14	31	19	19	26	12	1.16275e+06	1.26839e+06	1.52893e+06	1.04476e+06	613923	1.26414e+06	2.10176e+06	3.61203e+06
cce_1528	Unknown function	General		hypothetical protein		2_blue	0	54	37	21	10	35	33	26	24	0	0	0	0	0	0	0	0
cce_1529	Unknown function	General		hypothetical protein		3_yellow	0	37	49	27	34	25	51	29	43	0	0	0	0	0	0	0	0
cce_1530	Transport and binding proteins			ABC-type transport system ATPase component		3_yellow	0	27	23	19	14	18	25	15	19	0	0	0	0	0	0	0	0
cce_1531	Transport and binding proteins			putative cobalt ABC-type transport system permease component		0	0	46	62	26	29	30	20	24	28	0	0	0	0	0	0	0	0
cce_1532	Unknown function	General		hypothetical protein		0	0	259.5	746	721	468	278	180	254	244	0	0	0	0	0	0	0	0
cce_1533	Fatty acid and lipid metabolism	Glycerolipid and glycerophospholid metabolism	phosphatidylglycerol biosynthesis	CDP-diacylglycerol--glycerol-3-phosphate 3-phosphatidyltransferase PgsA	pgsA	0	0	25.5	32	41	43	31	34	31	45	0	0	0	0	0	0	0	0
cce_1534	Terpenoids and polyketides metabolism	Carotenoid metabolism	lycopene biosynthesis from isopentyl pyrophosphate (IPP)	carotenoid cis-trans isomerase CrtH	crtH	2_blue	0	13.5	24	20	10	28	17	28	17	0	0	0	0	0	0	0	0
cce_1535	Signal transduction	Two-component systems		two component sensor histidine kinase		0	0	58	44	80	49	47	53	43	36	0	0	0	0	0	0	0	0
cce_1536	Signal transduction	General		ABC1 family kinase-like protein		3_yellow	0	30.5	43	27	29	27	50	37	22	0	0	0	0	0	0	0	0
cce_1537	Unknown function	General		hypothetical protein		6_black	0	22	122	293	243	164	217	109	107	0	0	0	0	0	0	0	0
cce_1538	Glycan biosynthesis and metabolism	Polysacharide and lipopolysaccharide metabolism	polysaccharide biosynthesis	dolichyl-phosphate-mannose-protein mannosyltransferase family protein		0	0	68.5	64	49	33	35	36	36	31	0	0	0	0	0	0	0	0
cce_1539	Unknown function	General		hypothetical protein		0	0	253	240	101	111	89	95	95	94	0	0	0	0	0	0	0	0
cce_1540	Unknown function	General		hypothetical protein		2_blue	0	445.5	402	98	61	206	160	177	169	0	0	0	0	0	0	0	0
cce_1541	Unknown function	General		hypothetical protein		4_magenta	0	89	127	102	23	76	51	160	72	0	0	0	0	0	0	0	0
cce_1542				phosphoglycerate mutase		5_green	0	29.5	20	45	42	55	35	23	29	235350	122647	NaN	403008	571335	427003	405374	769436
cce_1543	Intracellular trafficking_ assembly_ and processing	Enzyme assembly	photosystem I high light stabilizing complex	high light inducible protein HliC	hliC	0	0	334	539	291	368	239	323	289	320	0	0	0	0	0	0	0	0
cce_1544	Unknown function	General		hypothetical protein		2_blue	0	26	24	13	9	36	35	61	79	0	0	0	0	0	0	0	0
cce_1545	Unknown function	General	manganese homeostasis	pentapeptide repeat-containing protein RfrA	rfrA	2_blue	0	31	28	15	16	18	22	24	31	0	0	0	0	0	0	0	0
cce_1546	Unknown function	General		hypothetical protein		2_blue	0	32.5	23	19	10	30	14	11	19	0	0	0	0	0	0	0	0
cce_1547	Unknown function	General		hypothetical protein		0	0	1167	442	235	264	660	387	376	462	0	0	0	0	0	0	0	0
cce_1548	Unknown function	General		hypothetical protein		0	0	112.5	180	219	204	227	213	212	211	0	0	0	0	0	0	0	0
cce_1549	Cell structure_ growth_ and death	Cell division	cytoskeleton proteins	chromosome partitioning protein ParB	parB	1_red	0	31	30	17	14	15	17	16	11	0	0	0	0	0	0	0	0
cce_1550	Unknown function	General		hypothetical protein		4_magenta	0	12.5	16	15	11	10	4	11	2	0	0	0	0	0	0	0	0
cce_1551	Unknown function	General		hypothetical protein		2_blue	0	68	82	35	26	40	43	35	29	0	0	0	0	0	0	0	0
cce_1552	Unknown function	General		hypothetical protein		5_green	0	11.5	8	11	8	7	5	6	15	0	0	0	0	0	0	0	0
cce_1553	Unknown function	General		hypothetical protein		0	0	5.5	8	1	5	10	4	2	6	0	0	0	0	0	0	0	0
cce_1554	Unknown function	General		hypothetical protein		0	0	4	17	6	8	3	7	4	3	0	0	0	0	0	0	0	0
cce_1555	Regulatory functions	Small molecule interactions		diguanylate cyclase with GAF sensor		6_black	0	92	109	85	116	101	102	103	84	0	0	0	0	0	0	0	0
cce_1556			Sensory transduction	putative sensor protein		2_blue	3	57	46	35	21	42	31	50	35	6.91521e+06	9.81048e+06	1.09945e+07	6.45957e+06	6.35337e+06	7.7113e+06	9.75182e+06	1.33479e+07
cce_1557				rfrA pentapeptide repeat-containing protein		1_red	0	16	15	3	10	5	3	11	6	5.66539e+06	6.54492e+06	8.05526e+06	7.7727e+06	8.5982e+06	9.50277e+06	1.00952e+07	9.38464e+06
cce_1558	Cell structure_ growth_ and death	Toxin-antitoxin systems		phenazine biosynthetic protein PhzF homolog		5_green	0	22.5	21	29	20	29	21	12	17	2.22249e+06	2.81916e+06	3.04093e+06	3.25976e+06	NaN	4.38441e+06	4.69965e+06	3.90907e+06
cce_1559	Translation	tRNA and rRNA base modification	tRNA modification	tRNA (guanine26-N2/guanine27-N2)-dimethyltransferase Trm1	trm1	6_black	0	28	21	37	18	25	32	51	30	0	0	0	0	0	0	0	0
cce_1560	Regulatory functions	Protein interactions		serine/threonine protein kinase		6_black	0	43.5	42	43	54	51	51	68	60	0	0	0	0	0	0	0	0
cce_1561	Nucleic acid metabolism	DNA replication_ recombination_ and repair	DNA replication initiation factor	DNA primase DnaG	dnaG	4_magenta	0	17	18	21	15	14	12	16	13	0	0	0	0	0	0	0	0
cce_1562	Unknown function	General		hypothetical protein		4_magenta	0	166.5	157	177	103	94	52	109	83	0	0	0	0	0	0	0	0
cce_1563	Unknown function	General		hypothetical protein		2_blue	2	504.5	559	570	547	1044	631	744	874	1.95145e+07	1.24255e+07	3.75398e+06	4.78521e+06	8.99955e+06	1.35592e+07	6.94346e+06	7.94312e+06
cce_1564	Unknown function	General		hypothetical protein		4_magenta	0	17	26	38	49	1	0	34	10	0	0	0	0	0	0	0	0
cce_1565	Transport and binding proteins	Cations and iron carrying compounds	potassium homeostasis	voltage gated potassium channel Kch	kch	4_magenta	0	19.5	27	27	23	21	16	21	21	0	0	0	0	0	0	0	0
cce_1566	Unknown function	General		hypothetical protein		0	0	13.5	10	10	3	11	5	8	6	0	0	0	0	0	0	0	0
cce_1567	Transport and binding proteins			putative sodium dependent transporter		4_magenta	0	59	63	34	39	39	20	25	31	0	0	0	0	0	0	0	0
cce_1568				putative nonspecific acid phosphatase		2_blue	0	51	40	26	15	45	21	46	22	674755	860232	1.1801e+06	836677	856996	1.03523e+06	1.46746e+06	1.38779e+06
cce_1569	Fatty acid and lipid metabolism	Biosynthesis	Sulfoquinovosyldiacylglycerol biosynthesis	sulfoquinovosyldiacylglycerol biosynthesis protein SqdX	sqdX	5_green	0	61	51	42	52	49	48	37	57	0	0	0	0	0	0	0	0
cce_1570	Nucleic acid metabolism	General	nucleotide salvage	5'-nucleotidase SurE	surE	2_blue	0	24	25	20	6	20	10	12	15	0	0	0	0	0	0	0	0
cce_1571	Unknown function	General		DUF1292 and DUF3727 domain protein		2_blue	0	248	177	148	109	193	156	175	180	0	0	0	0	0	0	0	0
cce_1572	Unknown function	General		hypothetical protein		0	0	1673.5	2382	4932	3267	2839	3044	2983	2314	0	0	0	0	0	0	0	0
cce_1573	Unknown function	General		hypothetical protein		6_black	0	1067.5	1574	3301	1875	1616	1923	2322	1341	0	0	0	0	0	0	0	0
cce_1574	Unknown function	General		hypothetical protein		6_black	0	189.5	210	479	230	238	273	361	239	0	0	0	0	0	0	0	0
cce_1575	Unknown function	General		hypothetical protein		0	0	202.5	195	416	260	236	277	257	216	0	0	0	0	0	0	0	0
cce_1576	Unknown function	General		hypothetical protein		6_black	0	246	285	432	305	234	361	345	273	0	0	0	0	0	0	0	0
cce_1577	Unknown function	General		hypothetical protein		6_black	0	123.5	102	153	125	128	137	107	117	0	0	0	0	0	0	0	0
cce_1578	Cell motility and adherance	Surface structures and assembly platforms	T2bSS type IVb pilus complex	type IV pilus assembly protein PilM	pilM	6_black	0	112	76	81	138	115	103	110	108	0	0	0	0	0	0	0	0
cce_1579	Cell motility and adherance	Surface structures and assembly platforms	T2bSS type IVb pilus complex	type IV pilus assembly protein PilN	pilN	4_magenta	0	112.5	159	141	201	131	146	161	132	0	0	0	0	0	0	0	0
cce_1580	Cell motility and adherance	Surface structures and assembly platforms	T2bSS type IVb pilus complex	type IV pilus assembly protein PilO	pilO	6_black	0	131	112	168	195	147	127	123	122	0	0	0	0	0	0	0	0
cce_1581	Transport and binding proteins	Porins and secretins	T2bSS type IVb pilus complex	type IV pilus secretin PilQ	pilQ	0	0	92.5	93	32	31	26	45	38	34	0	0	0	0	0	0	0	0
cce_1582	Unknown function	General		hypothetical protein		2_blue	0	30	44	37	18	25	24	22	19	0	0	0	0	0	0	0	0
cce_1583	Fatty acid and lipid metabolism	Biosynthesis	fatty acid biosynthesis from acetyl-CoA	malonyl CoA-acyl carrier protein transacylase FabD	fabD	2_blue	0	58.5	37	30	16	51	47	44	50	4.26162e+06	2.15285e+06	2.10207e+06	2.00722e+06	1.85466e+06	2.28656e+06	2.32889e+06	1.96104e+06
cce_1584	Fatty acid and lipid metabolism	Biosynthesis	fatty acid biosynthesis_ elongation	3-oxoacyl-[acyl-carrier-protein] synthase III FabH	fabH	2_blue	3	96	56	42	39	81	61	68	66	5.77833e+06	5.57677e+06	4.9955e+06	3.03537e+06	3.32522e+06	2.79246e+06	3.50433e+06	3.63104e+06
cce_1585	Fatty acid and lipid metabolism	Glycerolipid and glycerophospholid metabolism	1-acylglycerol-3-phosphate biosynthesis_ PlsX/Y pathway	glycerol-3-phosphate acyltransferase PlsX	plsX	1_red	0	136	98	57	87	76	85	70	78	3.43864e+06	2.64539e+06	1.65317e+06	615960	NaN	683444	744555	558010
cce_1586	Intracellular trafficking_ assembly_ and processing	Peptidases	cytoplasmic protease	methionine aminopeptidase Map	map	2_blue	0	49.5	36	38	47	79	46	54	74	0	0	0	0	0	0	0	0
cce_1587	Intracellular trafficking_ assembly_ and processing	Chaperone and folding catalysis	nucleoid associated proteins	DnaJ-class molecular chaperone CbpA	cbpA	0	0	62	61	114	131	75	117	121	120	0	0	0	0	0	0	0	0
cce_1588	Defense and invasion systems	Detoxification and inactivation	formaldehyde detoxification_ glutathione-dependent	bifunctional S-(hydroxymethyl)glutathione dehydrogenase / alcohol dehydrogenase AdhC	adhC	4_magenta	0	47	38	36	29	35	28	36	40	3.0318e+06	4.06937e+06	5.57973e+06	2.89932e+06	3.17543e+06	2.8603e+06	4.63533e+06	6.02104e+06
cce_1589	Unknown function	Enzymes of unknown specificity		transglutaminase-like superfamily protein		3_yellow	3	86	117	92	93	63	110	109	90	2.41097e+07	3.32263e+07	2.92876e+07	2.44175e+07	1.92113e+07	2.63635e+07	3.14014e+07	2.82958e+07
cce_1590	Unknown function	General		hypothetical protein		0	0	637	1162	725	715	300	557	611	483	0	0	0	0	0	0	0	0
cce_1591	Defense and invasion systems	General	polymorphic toxins	Uma2 family endonuclease toxin		4_magenta	0	119.5	178	173	211	132	118	147	114	0	0	0	0	0	0	0	0
cce_1592	Cell structure_ growth_ and death	Toxin-antitoxin systems		toxin-antitoxin system Mnt family antidote		2_blue	0	26	49	79	21	58	37	39	39	0	0	0	0	0	0	0	0
cce_1593	Unknown function	General		hypothetical protein		4_magenta	0	53.5	63	94	77	129	47	64	46	0	0	0	0	0	0	0	0
cce_1594	Unknown function	General		hypothetical protein		3_yellow	0	28.5	19	35	14	11	36	31	15	0	0	0	0	0	0	0	0
cce_1595	Amino acid metabolism	Arginine and proline metabolism	proline-glutamate interconversion	bifunctional proline dehydrogenase / 1-pyrroline-5-carboxylate dehydrogenase PutA	putA	6_black	0	70.5	62	85	103	110	110	102	143	4.8683e+06	2.20828e+06	2.47208e+06	2.67556e+06	2.93327e+06	2.85384e+06	3.43575e+06	3.02009e+06
cce_1596	Cell structure_ growth_ and death	Toxin-antitoxin systems		toxin-antitoxin system UPF0150 family toxin		3_yellow	0	63	35	54	37	32	45	41	46	0	0	0	0	0	0	0	0
cce_1597	Unknown function	General		hypothetical protein		4_magenta	0	59	62	52	34	42	34	62	50	0	0	0	0	0	0	0	0
cce_1598	Prosthetic groups_ cofactors_ and carriers	Molybdopterin and tungstate	molybdopterin biosynthesis	molybdenum cofactor biosynthesis protein MoaB	moaB	2_blue	0	48.5	44	32	14	71	47	34	37	0	0	0	0	0	0	0	0
cce_1599	Energy metabolism	Photosynthesis	photosystem II other common subunits	photosystem II reaction center protein Psb28	psb28	2_blue	0	383	194	203	235	650	359	297	456	4.30234e+07	8.04113e+07	7.36058e+07	5.5099e+07	5.95265e+07	5.96669e+07	7.38139e+07	7.64677e+07
cce_1600	Nucleic acid metabolism	DNA replication_ recombination_ and repair	Double strand breaks repair	Rad3-related DNA helicase		3_yellow	0	28.5	45	38	52	33	39	47	45	0	0	0	0	0	0	0	0
cce_1601	Carbohydrate metabolism	Pyruvate metabolism	lactate oxidation	fermentative lactate dehydrogenase LdhA	ldhA	0	3	40.5	66	53	40	43	41	44	41	914205	580165	1.67919e+06	541209	325562	350625	802749	1.15923e+06
cce_1602				acetyltransferase		6_black	0	14	12	9	12	12	28	18	24	0	0	0	0	0	0	0	0
cce_1603	Carbohydrate metabolism	Starch and sucrose metabolism	glycogen metabolism	starch phosphorylase GlgP	glgP	4_magenta	0	20	24	30	31	21	23	29	17	NaN	NaN	NaN	1.80265e+06	3.1411e+06	NaN	NaN	NaN
cce_1604				pyruvate kinase		0	0	12	9	5	8	8	11	5	8	0	0	0	0	0	0	0	0
cce_1605	Prosthetic groups_ cofactors_ and carriers	Ubiquinone and other terpenoid-quinone biosynthesis	phylloquinone biosynthesis via SEPHCHC	O-succinylbenzoic acid--CoA ligase MenE	menE	0	0	10	10	7	4	6	10	3	10	0	0	0	0	0	0	0	0
cce_1606	Energy metabolism	Photosynthesis	photosynthetic electron transport	2Fe-2S ferredoxin PetF	petF	2_blue	4	3995	2938	804	400	1883	713	674	1135	3.22401e+07	2.20426e+07	2.15932e+07	4.92883e+07	7.29947e+07	4.92636e+07	4.52964e+07	2.5313e+07
cce_1607	Energy metabolism	Photosynthesis	photosynthetic electron transport	2Fe-2S ferredoxin PetF	petF	2_blue	0	4054	2612	829	452	1718	631	659	994	0	0	0	0	0	0	0	0
cce_1608	Energy metabolism	Photosynthesis - antenna proteins	bilin biosynthesis	biliverdin reductase BvdR	bvdR	2_blue	0	27.5	17	17	8	17	17	10	19	2.25936e+06	3.13107e+06	3.82476e+06	3.54975e+06	3.49419e+06	3.70076e+06	3.69282e+06	3.63173e+06
cce_1609	Glycan biosynthesis and metabolism	Other glycan degradation		family 116 glycosyl hydrolase		1_red	0	65	48	37	44	51	41	32	48	4.30406e+06	4.84555e+06	6.25594e+06	3.33932e+06	4.00332e+06	4.72101e+06	5.36117e+06	4.42168e+06
cce_1610	Unknown function	General		uncharacterized protein		6_black	0	60.5	30	71	99	44	65	80	86	1.03243e+06	1.07166e+06	1.06143e+06	1.09229e+06	1.37263e+06	1.43882e+06	1.54938e+06	1.98778e+06
cce_1611				putative sugar kinase		2_blue	1	55	23	18	10	47	21	27	27	7.31228e+06	9.48771e+06	8.04793e+06	6.60561e+06	6.08561e+06	7.73453e+06	6.93343e+06	5.61911e+06
cce_1612	Regulatory functions	DNA interactions		Crp family transcriptional repressor		2_blue	0	155.5	172	201	150	225	183	201	196	0	0	0	0	0	0	0	0
cce_1613	Intracellular trafficking_ assembly_ and processing	Peptidases		glycyl aminopeptidase M61 family		2_blue	2	111.5	129	115	84	137	125	119	107	8.78399e+06	6.24389e+06	9.13379e+06	6.60619e+06	5.82554e+06	7.95467e+06	9.11597e+06	8.13653e+06
cce_1614	Amino acid metabolism	Valine_ leucine and isoleucine metabolism	branched chain amino acid biosynthesis	branched-chain amino acid aminotransferase IlvE	ilvE	6_black	2	303	284	308	298	348	295	345	314	1.80112e+07	2.05379e+07	2.53848e+07	1.88549e+07	2.56314e+07	2.69633e+07	3.43607e+07	3.16433e+07
cce_1615	Cell motility and adherance	Surface structures and assembly platforms	T2bSS type IVa pilus complex	type IV minor pilin protein PilE	pilE	6_black	0	20	11	16	13	17	16	23	15	0	0	0	0	0	0	0	0
cce_1616	Unknown function	General		hypothetical protein		5_green	0	15.5	13	15	13	10	11	9	17	0	0	0	0	0	0	0	0
cce_1617	Unknown function	General		hypothetical protein		3_yellow	0	31.5	31	19	21	15	29	21	22	0	0	0	0	0	0	0	0
cce_1618	Prosthetic groups_ cofactors_ and carriers	Porphyrin and chlorophyll metabolism	coenzyme B12 biosynthesis upper pathway	precorrin-4 C11-methyltransferase CobM	cobM	2_blue	0	25.5	33	17	17	27	33	31	23	0	0	0	0	0	0	0	0
cce_1619	Energy metabolism	Sulfur metabolism	PAPS to APS	3'(2')_ 5'-bisphosphate nucleotidase CysQ	cysQ	0	0	30	5	6	4	12	3	2	15	3.7518e+06	4.36664e+06	3.96945e+06	3.79594e+06	2.94335e+06	3.75526e+06	3.98877e+06	3.9012e+06
cce_1620	Defense and invasion systems	Detoxification and inactivation	resistance to reactive oxygen species (ROS)	Mn-superoxide dismutase SodB	sodB	0	0	1147.5	759	739	775	1646	977	955	1072	3.52801e+08	4.38003e+08	4.52848e+08	4.09463e+08	3.79478e+08	6.82334e+08	7.62867e+08	6.36999e+08
cce_1621	Unknown function	General		hypothetical protein		0	0	191.5	280	412	551	446	407	410	383	0	0	0	0	0	0	0	0
cce_1622	Unknown function	General		uncharacterized protein		3_yellow	0	68	50	86	62	47	111	61	66	0	0	0	0	0	0	0	0
cce_1623	Transcription	Transcription factors	rRNA transcription factors	transcription antitermination protein NusB	nusB	2_blue	1	101.5	133	124	97	114	112	90	93	2.88834e+06	2.18482e+06	1.98812e+06	1.60957e+06	1.33433e+06	1.69637e+06	2.0509e+06	1.27687e+06
cce_1624	Unknown function	General		membrane protein of unknown function DUF502		6_black	0	155.5	152	251	254	227	217	245	224	0	0	0	0	0	0	0	0
cce_1625	Unknown function	General		hypothetical protein		0	0	0	10	0	0	0	0	0	4	0	0	0	0	0	0	0	0
cce_1626	Transport and binding proteins	Carbohydrates_ organic alcohols_ and acids	lipopolysaccharide biosynthesis	ABC-type export system hybrid permease / ATPase		2_blue	0	58.5	48	33	19	56	36	50	35	0	0	0	0	0	0	0	0
cce_1627	Unknown function	General		hypothetical protein		1_red	0	24.5	27	17	28	20	26	22	21	NaN	370515	1.47684e+06	980213	810813	845891	1.33103e+06	1.12931e+06
cce_1628	Unknown function	General		hypothetical protein		5_green	0	25.5	21	16	8	12	0	0	13	0	0	0	0	0	0	0	0
cce_1629	Carbohydrate metabolism	Starch and sucrose metabolism	glycogen metabolism	starch phosphorylase GlgP	glgP	0	2	774	644	1217	1237	564	1424	1276	1124	1.6343e+08	1.86486e+08	2.32878e+08	1.84665e+08	2.20559e+08	1.74153e+08	2.36917e+08	2.49124e+08
cce_1630	Signal transduction	Two-component systems	manganese homeostasis response system ManRS	Mn-responsive two component signal transduction system response regulator ManR	manR	3_yellow	0	33	38	24	38	23	41	40	29	0	0	0	0	0	0	0	0
cce_1631				cell envelope-related transcriptional attenuator precursor		5_green	0	115.5	97	97	118	81	92	84	106	0	0	0	0	0	0	0	0
cce_1632	Unknown function	Enzymes of unknown specificity		PEP-utilizing protein		4_magenta	0	134	182	165	218	99	136	168	153	0	0	0	0	0	0	0	0
cce_1633	Unknown function	General		hypothetical protein		3_yellow	0	60	80	98	90	84	119	93	85	0	0	0	0	0	0	0	0
cce_1634	Unknown function	General		hypothetical protein		6_black	0	241	304	492	616	427	382	533	422	0	0	0	0	0	0	0	0
cce_1635	Prosthetic groups_ cofactors_ and carriers	Porphyrin and chlorophyll metabolism	coenzyme B12 biosynthesis upper pathway	precorrin-6A reductase CobK	cobK	4_magenta	0	59	72	120	122	89	69	90	92	0	0	0	0	0	0	0	0
cce_1636	Unknown function	Enzymes of unknown specificity		FMN-dependent protein of unknown function DUF2470		2_blue	0	586	613	426	367	680	341	401	493	1.27128e+07	1.10431e+07	1.1563e+07	1.0642e+07	1.1614e+07	1.95381e+07	1.83617e+07	1.37216e+07
cce_1637	Unknown function	General		hypothetical protein		6_black	0	76	68	116	103	117	94	84	129	0	0	0	0	0	0	0	0
cce_1638				aldo/keto reductase		6_black	0	15	26	48	56	31	32	38	52	0	0	0	0	0	0	0	0
cce_1639	Carbohydrate metabolism	Starch and sucrose metabolism	sucrose biosynthesis	sucrose phosphorylase ScrP	scrP	6_black	0	42	52	66	53	61	54	62	60	0	0	0	0	0	0	0	0
cce_1640	Nucleic acid metabolism	Pyrimidine metabolism	pyrimidine deoxyribonucleotide biosynthesis	ribonucleoside-diphosphate reductase beta subunit NrdB	nrdB	3_yellow	0	156.5	189	143	59	81	100	93	52	0	0	0	0	0	0	0	0
cce_1641	Unknown function	General		hypothetical protein		0	0	12	14	0	0	0	0	8	0	0	0	0	0	0	0	0	0
cce_1642	Transport and binding proteins	Unknown substrate		AEC family efflux carrier		0	0	30.5	59	22	12	6	13	8	10	0	0	0	0	0	0	0	0
cce_1643				nitroreductase		2_blue	4	135	134	160	119	185	126	162	145	1.271e+07	1.6411e+07	2.04425e+07	1.89906e+07	2.57301e+07	2.80083e+07	3.83759e+07	3.04724e+07
cce_1644	Unknown function	General		hypothetical protein		6_black	0	133	195	421	621	410	472	609	581	0	0	0	0	0	0	0	0
cce_1645	Prosthetic groups_ cofactors_ and carriers	Porphyrin and chlorophyll metabolism	coenzyme B12 biosynthesis from cob(II)yrinate diamide	cobalamin 5'-phosphate synthase CobS	cobS	0	0	9.5	50	5	2	1	3	5	4	0	0	0	0	0	0	0	0
cce_1646	Unknown function	Enzymes of unknown specificity		pre-peptidase C-terminal domain-containing protein		3_yellow	0	224.5	266	134	190	129	119	127	151	0	0	0	0	0	0	0	0
cce_1647				putative ATPase		0	0	35	31	25	27	62	25	25	33	0	0	0	0	0	0	0	0
cce_1648	Unknown function	General		hypothetical protein		2_blue	0	318	204	119	75	288	119	95	137	0	0	0	0	0	0	0	0
cce_1649	Terpenoids and polyketides metabolism	Carotenoid metabolism	phycobilisome	orange carotenoid binding protein alpha subunit OcpA	ocpA	0	2	840	484	493	550	1002	450	556	819	1.27312e+08	1.11787e+08	1.23964e+08	1.04347e+08	7.86509e+07	1.13488e+08	1.31352e+08	1.40481e+08
cce_1650	Unknown function	General		hypothetical protein		0	0	3	0	0	20	5	0	0	0	0	0	0	0	0	0	0	0
cce_1651				putative ATPase		0	0	9.5	6	3	1	7	3	14	5	0	0	0	0	0	0	0	0
cce_1652	Unknown function	General		hypothetical protein		0	0	3.5	5	8	3	0	9	1	2	0	0	0	0	0	0	0	0
cce_1653	Translation	Ribosomal proteins: synthesis and modification	ribosome small subunit	SSU ribosomal protein S1 RpsA	rpsA	6_black	4	124	93	178	180	135	151	119	146	2.9837e+07	2.75534e+07	3.86657e+07	4.5991e+07	3.97376e+07	4.66837e+07	5.04318e+07	4.57574e+07
cce_1654				AMP-dependent synthetase and ligase/ acyl-CoA synthase		3_yellow	0	55	56	29	27	13	36	28	22	0	0	0	0	0	0	0	0
cce_1655	Unknown function	General		uncharacterized protein		6_black	1	384.5	438	730	670	403	575	703	883	1.35781e+07	1.48194e+07	4.61046e+06	7.92608e+06	6.49975e+06	9.39835e+06	7.38128e+06	4.8808e+06
cce_1656	Unknown function	General		hypothetical protein		6_black	0	452	578	901	816	314	573	946	740	0	0	0	0	0	0	0	0
cce_1657	Unknown function	General		hypothetical protein		2_blue	0	43.5	61	65	39	78	49	30	37	0	0	0	0	0	0	0	0
cce_1658	Unknown function	General		hypothetical protein		2_blue	0	61	70	102	45	88	82	122	65	0	0	0	0	0	0	0	0
cce_1659	Prosthetic groups_ cofactors_ and carriers	Porphyrin and chlorophyll metabolism	uroporhyrinogen III biosynthesis from 5-aminolevulinate	delta-aminolevulinic acid dehydratase HemB	hemB	2_blue	0	76.5	28	28	39	54	30	43	48	8.27982e+06	6.91081e+06	4.33497e+06	2.09113e+06	2.11049e+06	1.40145e+06	1.77358e+06	1.81629e+06
cce_1660				oxidoreductase alpha (molybdopterin) subunit		6_black	0	83	109	123	140	104	108	163	113	148460	108350	377611	210492	359657	453120	393243	476345
cce_1661	Unknown function	General		hypothetical protein		0	0	4.5	10	3	9	2	11	11	15	0	0	0	0	0	0	0	0
cce_1662	Cell motility and adherance	Surface structures and assembly platforms	S-layer formation	polysaccharide pyruvyl transferase CsaB	csaB	0	0	11.5	9	1	1	14	6	8	5	0	0	0	0	0	0	0	0
cce_1663	Unknown function	General		hypothetical protein		5_green	0	6.5	9	15	18	10	35	9	31	0	0	0	0	0	0	0	0
cce_1664	Unknown function	General		hypothetical protein		4_magenta	0	4.5	17	25	22	2	9	9	0	0	0	0	0	0	0	0	0
cce_1665	Energy metabolism	Photosynthesis	photosynthetic electron transport	2Fe-2S ferredoxin PetF	petF	6_black	1	886	1162	1511	1325	1465	1591	1593	1404	1.18218e+07	1.09115e+07	1.03371e+07	1.05571e+07	1.11041e+07	9.89187e+06	8.64762e+06	8.54982e+06
cce_1666	Unknown function	Enzymes of unknown specificity		GTPase with DUF697 domain		6_black	0	25	30	46	44	38	39	51	41	0	0	0	0	0	0	0	0
cce_1667	Unknown function	General		hypothetical protein		4_magenta	0	33.5	48	43	57	53	28	40	40	0	0	0	0	0	0	0	0
cce_1668	Intracellular trafficking_ assembly_ and processing	Peptidases	DNA gyrase modulation	TldE/TldD proteolytic complex component TldD	tldD	6_black	2	94	91	168	195	153	176	159	178	1.04325e+07	8.42265e+06	7.8344e+06	6.3492e+06	5.67266e+06	7.37971e+06	8.95837e+06	1.12673e+07
cce_1669	Unknown function	General		hypothetical protein		4_magenta	0	19	34	42	33	48	22	35	34	0	0	0	0	0	0	0	0
cce_1670				hydantoinase B/oxoprolinase familly protein		0	0	12.5	12	6	7	5	8	7	10	0	0	0	0	0	0	0	0
cce_1671	Nucleic acid metabolism	DNA replication_ recombination_ and repair	DNA replication elongation factor_ DNA polymerase IIIl	DNA polymerase III delta subunit HolA	holA	2_blue	0	27.5	18	9	13	20	16	37	14	0	0	0	0	0	0	0	0
cce_1672	Unknown function	General		hypothetical protein		2_blue	4	135.5	113	88	89	175	128	117	97	8.35956e+06	8.3541e+06	1.00669e+07	1.04878e+07	1.51001e+07	1.66319e+07	1.95767e+07	1.69604e+07
cce_1673				serine/threonine protein kinase		3_yellow	0	18	12	11	6	12	6	13	4	0	0	0	0	0	0	0	0
cce_1674	Translation	Aminoacyl-tRNA biosynthesis	GatABC aspartyl/glutamyl-tRNA(Asn/Gln) amidotransferase complex	aspartyl-tRNA(Asn) / glutamyl-tRNA(Gln) amidotransferase subunit GatB	gatB	4_magenta	4	132	162	229	217	195	162	161	154	1.05851e+07	8.4696e+06	1.06774e+07	1.15474e+07	1.19537e+07	1.225e+07	1.28753e+07	1.70541e+07
cce_1675	Unknown function	General		hypothetical protein		6_black	0	55	51	213	297	241	232	246	267	0	0	0	0	0	0	0	0
cce_1676	Unknown function	General		hypothetical protein		4_magenta	0	70.5	82	120	101	52	84	85	81	0	0	0	0	0	0	0	0
cce_1677	Unknown function	General		protein of unknown function DUF2301		5_green	0	164	170	269	275	154	155	122	194	0	0	0	0	0	0	0	0
cce_1678	Unknown function	General		hypothetical protein		3_yellow	2	7751	13611	10521	13735	6111	13942	11942	12379	5.62709e+06	3.34151e+07	9.29273e+07	4.60555e+07	4.80923e+07	3.25134e+07	7.60764e+07	6.48106e+07
cce_1679	Regulatory functions	General		GTP-binding protein TypA	typA	6_black	0	319.5	406	576	641	448	539	634	614	3.60311e+07	2.34002e+07	1.11493e+07	7.31044e+06	6.19312e+06	9.96455e+06	8.14669e+06	9.12727e+06
cce_1680	Transport and binding proteins	Cations and iron carrying compounds	Sodium:hydrogen antiport MrpABCD1D2EFG	Na+/H+ antiporter complex subunit B MrpB	mrpB	2_blue	0	30	22	20	7	24	40	20	41	0	0	0	0	0	0	0	0
cce_1681	Transport and binding proteins	Cations and iron carrying compounds	Sodium:hydrogen antiport MrpABCD1D2EFG	Na+/H+ antiporter complex subunit A MrpA	mrpA	0	0	12	9	4	0	8	1	10	4	0	0	0	0	0	0	0	0
cce_1682	Transport and binding proteins	Cations and iron carrying compounds	Sodium:hydrogen antiport MrpABCD1D2EFG	Na+/H+ antiporter complex subunit G MrpG	mrpG	2_blue	0	19.5	22	5	3	11	15	0	8	0	0	0	0	0	0	0	0
cce_1683	Transport and binding proteins	Cations and iron carrying compounds	Sodium:hydrogen antiport MrpABCD1D2EFG	Na+/H+ antiporter complex subunit F MrpF	mrpF	0	0	5.5	12	3	9	6	13	0	12	0	0	0	0	0	0	0	0
cce_1684	Transport and binding proteins	Cations and iron carrying compounds	Sodium:hydrogen antiport MrpABCD1D2EFG	Na+/H+ antiporter complex subunit E MrpE	mrpE	2_blue	0	20.5	11	1	11	17	6	6	6	0	0	0	0	0	0	0	0
cce_1685	Transport and binding proteins	Cations and iron carrying compounds	Sodium:hydrogen antiport MrpABCD1D2EFG	Na+/H+ antiporter complex subunit D MrpD1	MrpD1	2_blue	0	18.5	14	5	5	9	13	12	15	0	0	0	0	0	0	0	0
cce_1686	Transport and binding proteins	Cations and iron carrying compounds	Sodium:hydrogen antiport MrpABCD1D2EFG	Na+/H+ antiporter complex subunit C MrpC	mrpC	1_red	0	30.5	25	10	17	20	8	16	24	0	0	0	0	0	0	0	0
cce_1687	Unknown function	General	phosphorus metabolism	PsiE family phosphate starvation-inducible membrane protein		6_black	0	31.5	20	29	43	24	26	27	55	0	0	0	0	0	0	0	0
cce_1688	Transport and binding proteins	Cations and iron carrying compounds		Na+/H+ antiporter NapA	napA	2_blue	0	45.5	28	19	27	68	36	42	54	0	0	0	0	0	0	0	0
cce_1689	Transport and binding proteins	Anions	Sulfur assimilation	putative low affinity sulphate transporter Sul2	sul2	2_blue	0	21.5	12	8	5	22	7	17	22	0	0	0	0	0	0	0	0
cce_1690	Energy metabolism	Oxidative phosphorylation	NAD(P)H:quinone oxidoreductase (complex I) NdhABCDEFGHIJKLMNOPQS	NADH-plastoquinone oxidoreductase subunit NdhD3	ndhD3	2_blue	0	21	13	4	8	32	9	10	25	0	0	0	0	0	0	0	0
cce_1691	Unknown function	General		hypothetical protein		1_red	0	18.5	46	13	43	9	0	8	45	0	0	0	0	0	0	0	0
cce_1692	Energy metabolism	Oxidative phosphorylation	NAD(P)H:quinone oxidoreductase (complex I) NdhABCDEFGHIJKLMNOPQS	NADH-plastoquinone oxidoreductase subunit NdhF4	ndhF4	2_blue	0	20	8	7	5	13	9	13	15	0	0	0	0	0	0	0	0
cce_1693	Energy metabolism	Oxidative phosphorylation	NAD(P)H:quinone oxidoreductase (complex I) NdhABCDEFGHIJKLMNOPQS	NADH-plastoquinone oxidoreductase subunit NdhD4	ndhD4	2_blue	0	18	14	8	9	13	9	16	12	0	0	0	0	0	0	0	0
cce_1694	Signal transduction	Two-component systems		two component sensor histidine kinase		0	0	9	9	7	7	6	6	8	11	0	0	0	0	0	0	0	0
cce_1695	Signal transduction	Two-component systems		two component signal transduction system response regulator		2_blue	0	17.5	20	3	1	15	22	11	7	0	0	0	0	0	0	0	0
cce_1696	Mobile and extrachromosomal element functions	Selfish genetic elements	insertion element	transposase		0	0	24	23	24	26	42	9	51	43	0	0	0	0	0	0	0	0
cce_1697	Mobile and extrachromosomal element functions	Selfish genetic elements	insertion element	transposase		0	0	5.5	6	8	5	6	4	14	1	0	0	0	0	0	0	0	0
cce_1698	Unknown function	General		hypothetical protein		0	0	0.5	1	0	1	1	0	1	1	0	0	0	0	0	0	0	0
cce_1699	Regulatory functions	DNA interactions		MerR family transcriptional regulator		0	0	1.5	2	1	0	1	0	4	1	0	0	0	0	0	0	0	0
cce_1700	Transport and binding proteins	Cations and iron carrying compounds	copper homeostasis	copper uptake P-type ATPase		0	0	2.5	2	2	2	2	0	0	3	0	0	0	0	0	0	0	0
cce_1701	Unknown function	General		hypothetical protein		0	0	3.5	1	6	3	7	3	3	7	0	0	0	0	0	0	0	0
cce_1702	Unknown function	General		hypothetical protein		4_magenta	0	261.5	392	369	500	407	323	319	363	0	0	0	0	0	0	0	0
cce_1703	Unknown function	General		hypothetical protein		0	0	140	133	182	261	170	123	187	171	0	0	0	0	0	0	0	0
cce_1704	Transport and binding proteins			AcrB/AcrD/AcrF family protein		6_black	0	7.5	10	17	20	12	11	17	15	0	0	0	0	0	0	0	0
cce_1705	Unknown function	General		hypothetical protein		4_magenta	0	450.5	631	776	666	872	667	835	610	0	0	0	0	0	0	0	0
cce_1706	Cell structure_ growth_ and death	Toxin-antitoxin systems		toxin-antitoxin system Txe/YoeB family toxin		6_black	0	225	257	334	322	429	241	464	336	0	0	0	0	0	0	0	0
cce_1707	Unknown function	General		hypothetical protein		2_blue	0	563	632	216	145	275	410	265	320	2.16514e+07	2.19441e+07	1.4284e+07	8.18596e+06	4.34731e+06	7.78249e+06	8.67222e+06	7.20357e+06
cce_1708	Unknown function	General		hypothetical protein		4_magenta	0	45	84	86	96	46	53	100	64	0	0	0	0	0	0	0	0
cce_1709	Intracellular trafficking_ assembly_ and processing	Peptidases	membrane protease	peptidase S9X family		4_magenta	0	116	133	111	128	111	69	83	85	0	0	0	0	0	0	0	0
cce_1710	Translation	Aminoacyl-tRNA biosynthesis	GatABC aspartyl/glutamyl-tRNA(Asn/Gln) amidotransferase complex	bifunctional aspartyl-tRNA / glutamyl-tRNA amidotransferase subunit A GatA	gatA	6_black	0	71	41	44	49	54	41	51	64	5.71522e+06	4.11918e+06	4.82069e+06	4.89504e+06	5.12298e+06	5.20072e+06	6.26256e+06	9.90874e+06
cce_1711	Mobile and extrachromosomal element functions	Selfish genetic elements	insertion element	protein of unknown function DUF2887		5_green	0	24.5	25	33	47	28	33	23	50	0	0	0	0	0	0	0	0
cce_1712	Unknown function	General		hypothetical protein		0	0	10	22	50	14	12	29	18	16	0	0	0	0	0	0	0	0
cce_1713	Transport and binding proteins	Unknown substrate	Iron homeostasis	ABC-type export system hybrid permease / ATPase		3_yellow	0	21	30	32	19	27	37	24	11	0	0	0	0	0	0	0	0
cce_1714	Unknown function	General		hypothetical protein		0	0	519	54	159	194	46	131	138	57	0	0	0	0	0	0	0	0
cce_1715	Unknown function	General		protein of unknown function DUF187		6_black	0	43	50	84	86	60	75	79	79	0	0	0	0	0	0	0	0
cce_1716	Unknown function	General		hypothetical protein		4_magenta	0	18	30	29	40	28	14	37	16	0	0	0	0	0	0	0	0
cce_1717				FMN-dependent alpha-hydroxy acid dehydrogenase		3_yellow	0	31.5	33	24	13	19	19	20	14	0	0	0	0	0	0	0	0
cce_1718				putative amidohydrolase		0	0	7.5	8	1	0	8	11	25	7	0	0	0	0	0	0	0	0
cce_1719	Unknown function	General		hypothetical protein		1_red	0	13.5	21	16	19	18	20	14	15	0	0	0	0	0	0	0	0
cce_1720	Unknown function	General		hypothetical protein		4_magenta	0	98.5	106	100	92	64	73	114	104	0	0	0	0	0	0	0	0
cce_1721	Unknown function	General		hypothetical protein		1_red	0	25	22	11	19	20	9	22	14	0	0	0	0	0	0	0	0
cce_1722	Translation	Transfer RNA biogenesis	tRNA aminoacylation	alanyl-tRNA synthetase AlaS	alaS	3_yellow	0	42.5	39	40	37	33	33	30	32	805145	691996	561931	512960	473020	460561	506265	671379
cce_1723	Unknown function	General		hypothetical protein		2_blue	0	28.5	20	21	20	32	21	26	26	0	0	0	0	0	0	0	0
cce_1724	Unknown function	General		periplasmic protein of unknown function		4_magenta	1	115	141	106	106	65	44	70	76	1.25422e+07	1.64325e+07	1.31843e+07	1.18968e+07	7.74707e+06	7.28833e+06	6.52541e+06	3.07709e+06
cce_1725	Signal transduction	Two-component systems		two component signal transduction system response regulator OmpR subfamily		0	0	17	17	16	13	13	17	24	29	0	0	0	0	0	0	0	0
cce_1726	Defense and invasion systems	General	polymorphic toxins	Uma2 family endonuclease toxin		6_black	2	55.5	59	73	92	106	118	94	95	1.56595e+06	1.80543e+06	2.21763e+06	2.13832e+06	1.89876e+06	2.8549e+06	3.37172e+06	3.61857e+06
cce_1727	Unknown function	General		hypothetical protein		6_black	0	8.5	26	35	45	64	30	49	39	0	0	0	0	0	0	0	0
cce_1728	Mobile and extrachromosomal element functions	Selfish genetic elements	insertion element	transposase		6_black	0	17	16	21	18	22	21	21	20	0	0	0	0	0	0	0	0
cce_1729				putative carboxyphosphonoenolpyruvate phosphonomutase		2_blue	0	30	32	10	26	29	31	17	14	0	0	0	0	0	0	0	0
cce_1730	Glycan biosynthesis and metabolism	Polysacharide and lipopolysaccharide metabolism	dTDP-4-dehydro-L-rhamnose biosynthesis from 4_6-dideoxy-4-oxo-dTDP-D-glucose	dTDP-4-dehydrorhamnose 3_5-epimerase RfbC	rfbC	3_yellow	4	25	52	41	17	23	42	47	15	4.98876e+06	5.66228e+06	6.8847e+06	7.47056e+06	9.44573e+06	9.6268e+06	1.03076e+07	1.31446e+07
cce_1731	Translation	tRNA and rRNA base modification	tRNA N6-threonylcarbamoyladenosine modification	tRNA threonylcarbamoyladenosine biosynthesis protein		6_black	0	51.5	49	60	56	55	71	62	72	0	0	0	0	0	0	0	0
cce_1732	Unknown function	General		protein of unknown function DUF111		2_blue	0	99	95	68	67	113	117	104	91	0	0	0	0	0	0	0	0
cce_1733	Unknown function	General		hypothetical protein		2_blue	0	82.5	121	71	31	48	47	45	54	0	0	0	0	0	0	0	0
cce_1734	Unknown function	General		hypothetical protein		2_blue	0	77.5	55	16	86	76	28	44	87	0	0	0	0	0	0	0	0
cce_1735	Unknown function	General		UPF0104 family membrane protein		3_yellow	0	37.5	35	43	27	18	32	52	38	0	0	0	0	0	0	0	0
cce_1736	Unknown function	General		hypothetical protein		0	2	245.5	239	253	186	472	270	233	312	3.68633e+07	4.34286e+07	4.00761e+07	3.46102e+07	3.6908e+07	4.96804e+07	5.38577e+07	6.53401e+07
cce_1737	Signal transduction	Two-component systems		two component signal transduction system histidine kinase with HAMP domain		1_red	0	48	48	22	27	36	36	23	40	0	0	0	0	0	0	0	0
cce_1738	Unknown function	General		hypothetical protein		1_red	0	85.5	81	37	50	34	47	31	31	0	0	0	0	0	0	0	0
cce_1739	Unknown function	General		hypothetical protein		0	0	32.5	13	18	8	15	14	10	13	0	0	0	0	0	0	0	0
cce_1740	Unknown function	General		hypothetical protein		2_blue	0	36	27	23	11	24	25	15	13	0	0	0	0	0	0	0	0
cce_1741	Unknown function	General		hypothetical protein		2_blue	0	72	30	45	6	22	55	35	41	0	0	0	0	0	0	0	0
cce_1742	Defense and invasion systems	General	polymorphic toxins	Uma2 family endonuclease toxin		3_yellow	0	59.5	68	23	35	18	35	47	17	0	0	0	0	0	0	0	0
cce_1743	Protein fate	Protein modification and repair	Hydrogenase maturation	soluble nickel-dependent hydrogenase proteolytic maturase HoxW	hoxW	3_yellow	0	37.5	23	3	3	3	13	14	1	0	0	0	0	0	0	0	0
cce_1744	Prosthetic groups_ cofactors_ and carriers	Porphyrin and chlorophyll metabolism	Cofactor B12 synth: from L-threonine	L-threonine 3-O-phosphate decarboxylase CobD	cobD	2_blue	0	80.5	69	29	48	61	53	48	60	0	0	0	0	0	0	0	0
cce_1745	Nucleic acid metabolism	DNA replication_ recombination_ and repair	Double strand breaks repair	DNA-binding protein HupB	hupB	1_red	1	554	477	153	162	258	210	169	270	1.87098e+08	2.117e+08	2.0699e+08	1.78393e+08	2.17279e+08	2.10305e+08	2.40107e+08	1.87095e+08
cce_1746	Unknown function	General		hypothetical protein		3_yellow	0	77.5	143	166	129	115	161	123	152	0	0	0	0	0	0	0	0
cce_1747	Energy metabolism	Photosynthesis	photosystem I main subunits	photosystem I iron-sulfur center subunit VII PsaC	psaC	2_blue	0	2698.5	1601	699	785	2229	1453	1395	2535	0	0	0	0	0	0	0	0
cce_1748				transglycosylase-associated protein		3_yellow	0	144	137	103	130	86	163	140	141	0	0	0	0	0	0	0	0
cce_1749	Unknown function	General		conserved membrane protein		1_red	0	98.5	94	38	56	70	46	51	75	0	0	0	0	0	0	0	0
cce_1750	Unknown function	General		hypothetical protein		2_blue	0	70	50	27	32	70	60	43	52	0	0	0	0	0	0	0	0
cce_1751	Signal transduction	Two-component systems	circadian timiing response system RpaAB-SasA	two component signal transduction system histidine kinase controlling circadian rhythm SasA	sasA	1_red	0	81.5	92	48	59	80	53	76	76	0	0	0	0	0	0	0	0
cce_1752	Carbohydrate metabolism	Starch and sucrose metabolism	glycogen system	1 to 4 alpha-D-glucan branching enzyme		2_blue	0	43.5	51	37	55	72	44	52	66	NaN	1.28769e+06	1.51804e+06	1.07468e+06	NaN	1.43594e+06	1.716e+06	2.46912e+06
cce_1753	Translation	Ribosomal proteins: synthesis and modification		30S ribosomal component Ycf65	ycf65	6_black	3	1475	862	1316	1296	1337	1051	1127	1368	1.94582e+07	2.52069e+07	2.62609e+07	1.28507e+07	1.16225e+07	1.14842e+07	1.48876e+07	1.58558e+07
cce_1754	Translation	Translation factors	release factors	peptidyl-tRNA hydrolase Pth1	pth1	2_blue	0	75.5	70	50	55	57	41	69	77	0	0	0	0	0	0	0	0
cce_1755	Unknown function	General		DedA family protein		6_black	0	41.5	36	47	49	36	47	54	67	0	0	0	0	0	0	0	0
cce_1756	Unknown function	General		hypothetical protein		0	0	53	166	13	13	28	16	21	34	0	0	0	0	0	0	0	0
cce_1757	Unknown function	General		hypothetical protein		2_blue	0	36.5	50	27	18	31	38	19	20	0	0	0	0	0	0	0	0
cce_1758	Translation	Transfer RNA biogenesis	tRNA aminoacylation	glutamyl-tRNA synthetase GltX	gltX	0	0	115.5	75	42	44	65	52	50	69	804359	852014	877757	870501	937511	873212	926025	766822
cce_1759	Transport and binding proteins			putative polysialic acid transport protein		5_green	0	38	34	30	24	18	25	14	38	0	0	0	0	0	0	0	0
cce_1760	Transport and binding proteins	Cations and iron carrying compounds		calcium:proton antiporter ChaA	chaA	3_yellow	0	30.5	22	24	12	10	20	12	11	0	0	0	0	0	0	0	0
cce_1761	Unknown function	Enzymes of unknown specificity		CbbY family protein		2_blue	0	31	23	19	9	20	21	14	21	0	0	0	0	0	0	0	0
cce_1762	Energy metabolism	Oxidative phosphorylation	NAD(P)H:quinone oxidoreductase (complex I) NdhABCDEFGHIJKLMNOPQS	NADH-plastoquinone oxidoreductase subunit NdhJ	ndhJ	6_black	2	292.5	329	316	374	352	382	392	396	2.71866e+07	2.70764e+07	4.09864e+07	2.60394e+07	2.28425e+07	3.32916e+07	3.75215e+07	2.82446e+07
cce_1763	Energy metabolism	Oxidative phosphorylation	NAD(P)H:quinone oxidoreductase (complex I) NdhABCDEFGHIJKLMNOPQS	NADH-plastoquinone oxidoreductase subunit NdhK	ndhK	6_black	4	217.5	238	270	353	273	313	313	339	1.56748e+07	1.88764e+07	1.89749e+07	2.05944e+07	2.08649e+07	2.57888e+07	2.58121e+07	1.94771e+07
cce_1764	Energy metabolism	Oxidative phosphorylation	NAD(P)H:quinone oxidoreductase (complex I) NdhABCDEFGHIJKLMNOPQS	NADH-plastoquinone oxidoreductasee subunit NdhC	ndhC	3_yellow	0	132	119	74	64	74	87	50	84	0	0	0	0	0	0	0	0
cce_1765	Unknown function	General		hypothetical protein		0	0	6	8	9	3	4	6	7	6	0	0	0	0	0	0	0	0
cce_1766	Unknown function	General		protein of unknown function UPF0227		2_blue	0	20.5	25	17	6	9	10	11	11	0	0	0	0	0	0	0	0
cce_1767	Unknown function	General		hypothetical protein		0	0	15.5	30	14	4	7	8	7	6	0	0	0	0	0	0	0	0
cce_1768	Regulatory functions	DNA interactions		transcriptional regulator		0	0	16.5	124	13	9	30	22	33	16	0	0	0	0	0	0	0	0
cce_1769	Unknown function	General		hypothetical protein		0	0	1.5	3	0	0	0	0	0	1	0	0	0	0	0	0	0	0
cce_1770	Unknown function	General		hypothetical protein		0	0	1	0	0	0	5	0	0	0	0	0	0	0	0	0	0	0
cce_1771	Unknown function	General		hypothetical protein		0	0	5	1	0	3	13	0	1	6	0	0	0	0	0	0	0	0
cce_1772				aspartoacylase		0	0	42	51	88	37	26	44	44	22	0	0	0	0	0	0	0	0
cce_1773	Unknown function	General		protein of unknown function DUF177 YceD	yceD	0	0	28	35	19	58	34	32	36	29	0	0	0	0	0	0	0	0
cce_1774	Prosthetic groups_ cofactors_ and carriers	Biotin and lipoate metabolism	biotin biosynthesis	bifunctional biotin operon repressor / biotin-[acetyl-CoA-carboxylase] ligase BirA	birA	2_blue	0	34.5	37	34	26	30	29	22	25	0	0	0	0	0	0	0	0
cce_1775	Regulatory functions	Protein interactions	nitrogen homeostasis GlnA regulatory system GlnBDE	nitrogen regulatory protein P-II GlnB	glnB	0	4	254.5	219	103	63	80	108	110	107	3.73667e+07	4.24856e+07	4.25157e+07	4.76298e+07	5.65092e+07	5.56445e+07	6.38042e+07	5.19294e+07
cce_1776	Nucleic acid metabolism	Purine metabolism	dITP degradation	dITP/XTP pyrophosphatase RdgB	rdgB	3_yellow	0	16.5	21	8	16	8	30	18	16	0	0	0	0	0	0	0	0
cce_1777	Signal transduction	Two-component systems		two component hybrid sensor and regulator		3_yellow	0	62.5	106	85	69	40	59	79	49	0	0	0	0	0	0	0	0
cce_1778	Unknown function	General		hypothetical protein		3_yellow	0	67.5	150	112	82	89	69	58	46	0	0	0	0	0	0	0	0
cce_1779	Intracellular trafficking_ assembly_ and processing	Peptidases	peptidoglycan biosynthesis	D-alanyl-D-alanine carboxypeptidase DacB	dacB	0	0	86	106	23	10	20	21	11	11	0	0	0	0	0	0	0	0
cce_1780	Unknown function	General		hypothetical protein		0	1	86	83	33	33	21	23	23	31	1.63105e+07	2.24526e+07	1.86982e+07	1.50911e+07	1.49699e+07	1.72571e+07	2.06719e+07	1.32773e+07
cce_1781	Amino acid metabolism	Phenylalanine_ tyrosine and tryptophan biosynthesis	chorismate biosynthesis via shikimate	3-phosphoshikimate 1-carboxyvinyltransferase AroA	aroA	3_yellow	0	26.5	29	22	17	15	19	20	25	5.5124e+06	9.77673e+06	1.1306e+07	8.87294e+06	9.19405e+06	1.06743e+07	1.22514e+07	1.15667e+07
cce_1782	Mobile and extrachromosomal element functions	Selfish genetic elements	insertion element	putative transposase		6_black	0	55	35	44	48	56	33	66	62	0	0	0	0	0	0	0	0
cce_1783	Unknown function	General		hypothetical protein		0	0	128.5	153	321	362	305	188	453	354	0	0	0	0	0	0	0	0
cce_1784	Mobile and extrachromosomal element functions	Selfish genetic elements	insertion element	transposase		4_magenta	0	9.5	14	20	13	23	8	28	20	0	0	0	0	0	0	0	0
cce_1785	Energy metabolism	Photosynthesis	photosystem I biogenesis	iron starvation-induced chlorophyll a(b) binding protein IsiA	isiA	0	0	52	21	128	256	35	35	30	29	0	0	0	0	0	0	0	0
cce_1786	Unknown function	General		hypothetical protein		4_magenta	0	18.5	5	40	60	6	2	2	5	0	0	0	0	0	0	0	0
cce_1787	Unknown function	General		hypothetical protein		0	0	29	25	92	93	9	14	9	12	0	0	0	0	0	0	0	0
cce_1788	Nucleic acid metabolism	DNA replication_ recombination_ and repair	recFOR recombination pathway	ATP-dependent DNA helicase RecQ	recQ	4_magenta	0	19.5	29	30	21	23	16	31	19	0	0	0	0	0	0	0	0
cce_1789	Carbohydrate metabolism	Glycolysis / Gluconeogenesis	Embden-Meyerhof pathway	2_3-bisphosphoglycerate-independent phosphoglycerate mutase GpmI	gpmI	6_black	2	146	112	144	144	156	199	175	170	3.96293e+06	3.30918e+06	2.71518e+06	1.63972e+06	2.32713e+06	3.11454e+06	3.20313e+06	5.40349e+06
cce_1790	Intracellular trafficking_ assembly_ and processing	Protein export_ secretion_ and sorting	Sec protein export system	preprotein translocase subunit SecG	secG	0	0	406.5	351	345	360	329	366	385	537	0	0	0	0	0	0	0	0
cce_1791	Unknown function	General		hypothetical protein		6_black	0	107	169	329	283	209	220	243	251	0	0	0	0	0	0	0	0
cce_1792	Unknown function	General		hypothetical protein		4_magenta	0	32	31	16	30	25	10	14	25	2.86015e+06	2.44125e+06	3.01481e+06	2.92416e+06	3.44253e+06	3.32512e+06	4.38551e+06	3.84282e+06
cce_1793				putative rubredoxin		0	0	10.5	13	7	4	10	3	4	0	0	0	0	0	0	0	0	0
cce_1794				ribonuclease BN		0	0	5	7	6	10	5	9	7	7	0	0	0	0	0	0	0	0
cce_1795	Unknown function	General		hypothetical protein		0	0	18	20	11	18	12	8	11	10	0	0	0	0	0	0	0	0
cce_1796			DNA repair	Ca-dependent hemerythrin binding DNase		0	0	2.5	4	0	2	2	1	1	0	0	0	0	0	0	0	0	0
cce_1797	Unknown function	General		hypothetical protein		0	0	5	2	3	1	7	0	0	3	0	0	0	0	0	0	0	0
cce_1798				methylglyoxal synthase MgsA		0	0	9	13	16	7	8	8	15	7	0	0	0	0	0	0	0	0
cce_1799	Translation	tRNA and rRNA base modification	23S rRNA modification	23S rRNA (guanosine2251-2'-O)-methyltransferase RlmB	rlmB	3_yellow	0	110	67	130	87	58	122	81	113	839104	636465	506940	515551	489796	532748	647255	635702
cce_1800	Nucleic acid metabolism	RNA degradation	rRNA processing factors	ribonuclease III family protein		6_black	0	390.5	427	621	607	371	467	484	435	0	0	0	0	0	0	0	0
cce_1801	Regulatory functions	Protein interactions		anti-anti-sigma factor		6_black	3	822.5	758	784	953	935	852	802	905	7.81037e+06	8.74736e+06	1.07581e+07	5.69405e+06	3.62935e+06	6.91449e+06	9.99199e+06	9.9679e+06
cce_1802	Translation	Ribosomal proteins: synthesis and modification	ribosomal protein modification factors	16S rRNA processing protein RimM	rimM	6_black	0	44	63	87	112	116	76	91	75	0	0	0	0	0	0	0	0
cce_1803	Transport and binding proteins	Porins and secretins	polysaccharide biosynthesis	polysaccharide secretin Wza	wza	3_yellow	0	94	107	94	90	66	79	74	77	0	0	0	0	0	0	0	0
cce_1804	Natural products biosynthesis	Anti-microbial compounds	bacteriocin	FMN-dependent non-ribosomal peptide synthetase		6_black	0	71	88	153	165	95	118	126	99	0	0	0	0	0	0	0	0
cce_1805	Energy metabolism	Photosynthesis	photosystem II biogenesis	photosystem II reaction center protein Ycf12	ycf12	2_blue	0	342	211	79	57	166	139	128	185	0	0	0	0	0	0	0	0
cce_1806	Unknown function	Enzymes of unknown specificity		glycoside hydrolase family protein 13		6_black	0	44	18	23	16	26	23	27	37	4.23284e+06	5.10899e+06	5.52718e+06	4.7894e+06	8.16878e+06	7.25286e+06	8.94826e+06	8.41797e+06
cce_1807	Protein fate	Protein modification and repair	photooxidative damage repair	plastoglobuli-like protein Pgl2	pgl2	0	0	51	17	19	5	27	15	17	22	0	0	0	0	0	0	0	0
cce_1808	Signal transduction	Two-component systems		two component signal transduction system controlling glycogen catabolism response regulator NrrA	nrrA	6_black	0	984	1469	1888	3267	3454	3111	2767	2568	0	0	0	0	0	0	0	0
cce_1809	Unknown function	General		hypothetical protein		2_blue	0	258	266	288	154	398	254	311	313	0	0	0	0	0	0	0	0
cce_1810	Defense and invasion systems	Detoxification and inactivation	peroxide detoxification	monothiol glutaredoxin GrxD	grxD	0	1	608.5	1057	791	651	630	609	678	628	2.19896e+07	2.8794e+07	2.67546e+07	2.92983e+07	2.30936e+07	2.564e+07	2.65361e+07	1.92035e+07
cce_1811	Unknown function	General	Stress response	BolA family protein		5_green	1	241	216	249	292	280	225	164	254	1.02845e+08	1.02714e+08	8.71893e+07	5.6635e+07	6.24683e+07	6.77772e+07	7.28602e+07	5.78404e+07
cce_1812	Regulatory functions	DNA interactions		penicillinase R family transcriptional repressor		5_green	0	102.5	94	78	96	93	110	48	78	0	0	0	0	0	0	0	0
cce_1813	Protein fate	Degradation of proteins_ peptides_ and glycopeptides		metalloprotease family M48		2_blue	0	71	66	62	44	91	38	41	51	0	0	0	0	0	0	0	0
cce_1814	Protein fate	Degradation of proteins_ peptides_ and glycopeptides		peptidoglycan-binding M23B family peptidase		0	0	23	24	13	4	23	21	7	23	0	0	0	0	0	0	0	0
cce_1815	Unknown function	General		hypothetical protein		2_blue	0	20.5	21	7	0	6	23	9	4	0	0	0	0	0	0	0	0
cce_1816	Regulatory functions	DNA interactions	phosphate homeostasis	Fnr-Crp family transcriptional regulator CysR	cysR	2_blue	0	14	10	3	6	10	5	16	13	0	0	0	0	0	0	0	0
cce_1817				serine/threonine protein kinase and signal transduction histidine kinase		3_yellow	0	38.5	55	51	41	48	42	45	39	0	0	0	0	0	0	0	0
cce_1818	Nucleic acid metabolism	DNA replication_ recombination_ and repair	DNA replication elongation factors and DNA single strand break repair	DNA ligase (NAD+) LigA	ligA	2_blue	0	21	32	31	17	34	22	33	28	0	0	0	0	0	0	0	0
cce_1819	Unknown function	General		hypothetical protein		0	0	37	40	34	36	63	30	56	56	0	0	0	0	0	0	0	0
cce_1820	Transport and binding proteins			small mechanosensitive ion channel		2_blue	0	17.5	16	14	17	31	22	22	29	0	0	0	0	0	0	0	0
cce_1821	Carbohydrate metabolism	Glyoxylate and dicarboxylate metabolism	photorespiration (oxidative C2 cycle)	phosphoglycolate phosphatase Gph	gph	0	0	217.5	204	38	60	52	52	51	62	0	0	0	0	0	0	0	0
cce_1822	Amino acid metabolism	Cysteine and methionine metabolism	methionine degradation	S-adenosylmethionine synthetase MetK	metK	2_blue	0	448.5	313	148	111	222	171	183	222	5.81809e+07	4.20514e+07	1.20726e+07	6.2424e+06	6.06331e+06	7.94581e+06	8.12886e+06	1.00947e+07
cce_1823	Unknown function	General		hypothetical protein		0	0	67	82	39	247	60	58	38	20	0	0	0	0	0	0	0	0
cce_1824	Unknown function	General		hypothetical protein		2_blue	0	53.5	78	42	30	39	42	19	31	0	0	0	0	0	0	0	0
cce_1825	Unknown function	General		hypothetical protein		4_magenta	0	93	117	101	78	62	38	94	78	0	0	0	0	0	0	0	0
cce_1826	Unknown function	General		hypothetical protein		2_blue	0	84.5	83	61	28	42	28	56	42	0	0	0	0	0	0	0	0
cce_1827	Transport and binding proteins	Carbohydrates_ organic alcohols_ and acids	CO2 fixation	bicarbonate uptake permease IctB	ictB	1_red	0	69.5	63	31	23	40	30	16	21	0	0	0	0	0	0	0	0
cce_1828	Glycan biosynthesis and metabolism	Polysacharide and lipopolysaccharide metabolism	KDO(2)-lipid A (Re LPS) biosynthesis and delivery	UDP-N-acetylglucosamine O-acyltransferase LpxA	lpxA	4_magenta	0	176.5	143	129	175	150	136	107	116	2.67324e+06	2.83874e+06	2.13562e+06	1.97518e+06	2.06796e+06	2.33793e+06	2.02482e+06	2.03463e+06
cce_1829	Glycan biosynthesis and metabolism	Polysacharide and lipopolysaccharide metabolism	KDO(2)-lipid A (Re LPS) biosynthesis and delivery	lipid-A-disaccharide synthase LpxB	lpxB	1_red	1	83.5	87	30	37	48	45	28	43	2.35905e+06	1.93543e+06	1.82333e+06	1.02217e+06	709521	817952	1.07065e+06	525792
cce_1830	Glycan biosynthesis and metabolism	Polysacharide and lipopolysaccharide metabolism	KDO(2)-lipid A (Re LPS) biosynthesis and delivery	lipid A disaccharide synthase LpxB	lpxB	4_magenta	0	56.5	40	26	16	35	17	21	21	0	0	0	0	0	0	0	0
cce_1831	Mobile and extrachromosomal element functions	Selfish genetic elements	insertion element	protein with DUF2887 and DUF4351 domains		4_magenta	0	95	103	111	90	152	84	109	67	0	0	0	0	0	0	0	0
cce_1832	Prosthetic groups_ cofactors_ and carriers	Ubiquinone and other terpenoid-quinone biosynthesis	phylloquinone biosynthesis via SEPHCHC	1_4-dihydroxy-2-naphthoyl-CoA thioesterease DncH	dncH	3_yellow	0	56	38	25	16	18	20	28	17	0	0	0	0	0	0	0	0
cce_1833	Unknown function	General		hypothetical protein		4_magenta	0	76	74	55	67	39	47	47	59	0	0	0	0	0	0	0	0
cce_1834				DNA-methyltransferase		4_magenta	0	51	53	82	45	77	41	60	30	0	0	0	0	0	0	0	0
cce_1835	Cell structure_ growth_ and death	Toxin-antitoxin systems		toxin-antitoxin system UPF0150 family toxin		3_yellow	0	39.5	63	79	63	51	72	56	60	0	0	0	0	0	0	0	0
cce_1836	Cell structure_ growth_ and death	Toxin-antitoxin systems		toxin-antitoxin system YcfA family antidote		0	0	57	34	67	35	68	41	61	64	0	0	0	0	0	0	0	0
cce_1837	Energy metabolism	Photosynthesis	photosystem II main subunits	photosystem II CP47 chlorophyll apoprotein PsbB	psbB	2_blue	2	1255.5	982	523	748	1002	989	812	1435	9.52725e+07	1.00726e+08	9.71094e+07	6.11789e+07	6.63583e+07	1.01537e+08	1.36764e+08	1.37915e+08
cce_1838	Unknown function	General		hypothetical protein		2_blue	0	1888	1409	1489	2110	3769	2031	2642	2481	0	0	0	0	0	0	0	0
cce_1839	Translation	Translation factors	translation initiation	translation initiation factor InfB	infB	6_black	0	119	105	138	155	113	171	145	150	523518	488603	499230	452806	469002	496923	483461	367095
cce_1840	Unknown function	General		protein of unknown function DUF448		6_black	0	194.5	172	201	256	269	249	211	235	0	0	0	0	0	0	0	0
cce_1841	Transcription	Transcription factors	rRNA transcription factors	transcription elongation factor NusA	nusA	6_black	1	73	29	67	58	50	65	65	85	1.13012e+07	1.13538e+07	1.03443e+07	1.10414e+07	9.3597e+06	1.07592e+07	1.09505e+07	9.92618e+06
cce_1842	Translation	Ribosomal proteins: synthesis and modification	other ribosome maturation factor	ribosome maturation factor rimP	rimP	6_black	0	69	42	77	83	43	54	47	61	0	0	0	0	0	0	0	0
cce_1843	Terpenoids and polyketides metabolism	Biosynthesis of steroids and steroid-like compounds	hopanoid biosynthesis	farnesyl-diphosphate farnesyltransferase FdfT1	fdfT1	2_blue	0	432.5	426	201	180	265	269	213	221	0	0	0	0	0	0	0	0
cce_1844	Unknown function	General		hypothetical protein		3_yellow	1	598.5	1141	864	1002	431	939	831	766	6.79685e+06	1.06227e+07	2.00265e+07	1.45123e+07	1.04573e+07	8.33194e+06	1.28106e+07	8.85316e+06
cce_1845	Unknown function	General		hypothetical protein		4_magenta	0	113.5	122	152	163	85	95	103	57	0	0	0	0	0	0	0	0
cce_1846	Unknown function	General		uncharacterized protein		3_yellow	0	248	375	345	331	146	284	209	171	0	0	0	0	0	0	0	0
cce_1847	Transport and binding proteins	Nucleosides_ purines and pyrimidines	competence-related DNA transformation transporter	competence protein ComEC	comEC	0	0	11.5	11	6	7	4	6	10	5	0	0	0	0	0	0	0	0
cce_1848	Signal transduction	Two-component systems		two component signal transduction system histidine kinase Hik11		6_black	0	93	53	101	157	107	101	130	115	0	0	0	0	0	0	0	0
cce_1849	Energy metabolism	Oxidative phosphorylation	NAD(P)H:quinone oxidoreductase (complex I) NdhABCDEFGHIJKLMNOPQS	NADH-plastoquinone oxidoreductase subunit NdhO	ndhO	4_magenta	2	197	276	353	271	255	246	218	191	3.53303e+06	4.09905e+06	5.304e+06	5.62876e+06	3.60766e+06	6.09582e+06	5.83608e+06	4.50008e+06
cce_1850				malate dehydrogenase		3_yellow	0	93.5	109	102	119	100	119	103	86	488791	370624	448116	424721	544626	467137	550397	431660
cce_1851	Unknown function	General		hypothetical protein		6_black	0	131	169	217	198	177	188	202	165	0	0	0	0	0	0	0	0
cce_1852			polysaccharide biosynthesis	polysaccharide deacetylase		0	0	41.5	38	25	25	24	21	25	24	0	0	0	0	0	0	0	0
cce_1853	Regulatory functions	Small molecule interactions		serine/threonine-protein kinase PknA	pknA	1_red	0	12.5	23	9	12	18	13	9	12	0	0	0	0	0	0	0	0
cce_1854	Unknown function	General		hypothetical protein		3_yellow	3	81	88	32	34	38	96	74	61	3.15155e+06	2.03941e+06	2.46553e+06	299038	276671	986341	1.36052e+06	1.37577e+06
cce_1855	Unknown function	General		hypothetical protein		3_yellow	0	321	451	317	253	236	448	481	369	0	0	0	0	0	0	0	0
cce_1856	Unknown function	General		hypothetical protein		3_yellow	0	511	698	665	354	215	695	663	590	0	0	0	0	0	0	0	0
cce_1857				NifU-like protein		3_yellow	0	42.5	38	15	33	22	71	40	55	0	0	0	0	0	0	0	0
cce_1858	Unknown function	General		hypothetical protein		4_magenta	0	50.5	62	39	37	46	31	40	43	0	0	0	0	0	0	0	0
cce_1859	Transport and binding proteins	Anions	phosphate signalling cascade PhoBRU-PstABCS	ABC-type phosphate uptake system substrate-binding component PstS	pstS	6_black	0	11.5	6	7	18	12	16	31	32	0	0	0	0	0	0	0	0
cce_1860	Regulatory functions	Small molecule interactions		protein-tyrosine phosphatase		0	0	1.5	1	1	5	5	0	11	8	0	0	0	0	0	0	0	0
cce_1861				ribokinase		0	0	8.5	3	0	3	7	6	2	3	0	0	0	0	0	0	0	0
cce_1862	Mobile and extrachromosomal element functions	Selfish genetic elements	insertion element	transposase		2_blue	0	25	22	17	20	23	18	36	28	0	0	0	0	0	0	0	0
cce_1863	Unknown function	General		hypothetical protein		0	0	10	13	8	0	8	0	7	14	0	0	0	0	0	0	0	0
cce_1864	Nucleic acid metabolism	DNA replication_ recombination_ and repair	DNA replication elongation factor_ DNA polymerase IIIl	DNA polymerase III beta subunit DnaN	dnaN	2_blue	3	59	46	19	16	30	26	26	20	8.77883e+06	7.82468e+06	7.97401e+06	5.2259e+06	5.08655e+06	4.15424e+06	4.8824e+06	9.76013e+06
cce_1865	Prosthetic groups_ cofactors_ and carriers	Ubiquinone and other terpenoid-quinone biosynthesis	phylloquinone biosynthesis via SEPHCHC	2-succinyl-5-enolpyruvyl-6-hydroxy-3-cyclohexene-1-carboxylic-acid synthase MenD	menD	4_magenta	0	52	86	99	73	51	34	63	42	0	0	0	0	0	0	0	0
cce_1866	Unknown function	General		uncharacterized protein		0	0	36.5	22	8	3	8	4	7	6	0	0	0	0	0	0	0	0
cce_1867	Fatty acid and lipid metabolism	Glycerolipid and glycerophospholid metabolism		lysophosphatidic acid acyltransferase		3_yellow	0	65.5	75	85	55	52	61	50	52	0	0	0	0	0	0	0	0
cce_1868	Unknown function	General		hypothetical protein		4_magenta	0	35	18	10	40	3	3	22	0	0	0	0	0	0	0	0	0
cce_1869				cyanosortase		1_red	0	54.5	49	22	26	29	32	29	17	0	0	0	0	0	0	0	0
cce_1870				cyanosortase-asociated protein		2_blue	0	29	19	12	6	18	19	17	14	0	0	0	0	0	0	0	0
cce_1871	Translation	tRNA and rRNA base modification	tRNA modification factors	tRNA dimethylallyltransferase MiaA	miaA	5_green	0	30	40	66	47	45	51	26	38	0	0	0	0	0	0	0	0
cce_1872	Unknown function	General		hypothetical protein		0	0	48.5	30	26	31	26	23	34	35	0	0	0	0	0	0	0	0
cce_1873	Transcription	Transcription factors	RNA polymerase sigma factors	group 2 RNA polymerase sigma-70 subunit SigE	sigE	2_blue	0	19	22	18	7	13	5	16	14	0	0	0	0	0	0	0	0
cce_1874	Transport and binding proteins	Carbohydrates_ organic alcohols_ and acids		glycoside-pentoside-hexuronide:cation family symporter		3_yellow	0	25.5	43	30	22	32	32	38	27	0	0	0	0	0	0	0	0
cce_1875	Unknown function	Enzymes of unknown specificity		Jab domain protein		0	0	10.5	6	1	0	0	0	0	4	0	0	0	0	0	0	0	0
cce_1876	Unknown function	General		hypothetical protein		6_black	0	29	48	50	88	74	46	60	50	0	0	0	0	0	0	0	0
cce_1877	Unknown function	General		hypothetical protein		2_blue	0	48	57	53	44	57	49	54	49	0	0	0	0	0	0	0	0
cce_1878	Signal transduction	Two-component systems		two component signal transduction system histidine kinase with PAS sensory domain		2_blue	0	47.5	42	32	34	37	50	49	42	0	0	0	0	0	0	0	0
cce_1879	Glycan biosynthesis and metabolism	Peptidoglycan metabolism	peptidoglycan recycling	soluble lytic transglycosylase Slt	slt	0	0	134.5	135	145	164	167	171	136	143	0	0	0	0	0	0	0	0
cce_1880	Unknown function	General		hypothetical protein		3_yellow	0	101.5	157	133	185	160	239	160	144	0	0	0	0	0	0	0	0
cce_1881	Unknown function	General		metal-binding protein of unknown function DUF2227		4_magenta	0	72.5	65	70	102	52	29	58	62	0	0	0	0	0	0	0	0
cce_1882	Unknown function	General		hypothetical protein		0	0	5.5	5	3	3	7	3	6	7	0	0	0	0	0	0	0	0
cce_1883				toxin-antitoxin system Rhh family antidote		0	0	14.5	14	16	17	31	44	21	32	0	0	0	0	0	0	0	0
cce_1884	Unknown function	General		hypothetical protein		4_magenta	0	8.5	9	8	2	6	0	15	11	0	0	0	0	0	0	0	0
cce_1885	Unknown function	General		hypothetical protein		2_blue	0	18.5	14	13	0	23	4	20	12	0	0	0	0	0	0	0	0
cce_1886	Unknown function	General		hypothetical protein		0	0	3.5	16	7	0	7	0	0	0	0	0	0	0	0	0	0	0
cce_1887	Unknown function	General		hypothetical protein		2_blue	0	102	76	32	39	124	58	47	74	0	0	0	0	0	0	0	0
cce_1888	Nucleic acid metabolism	DNA replication_ recombination_ and repair	mismatch excision repair	DNA mismatch repair protein MutS2	mutS2	6_black	0	44	56	65	54	80	88	87	80	0	0	0	0	0	0	0	0
cce_1889	Unknown function	General		hypothetical protein		6_black	0	170.5	223	936	1470	2014	1664	1933	1802	NaN	NaN	624874	194355	264120	325411	556721	1.14202e+06
cce_1890	Unknown function	General		apolipophorin family protein		6_black	0	466.5	483	2187	2427	4556	3837	3438	3558	NaN	3.5952e+06	6.93871e+06	1.16794e+06	1.94191e+06	6.58382e+06	1.11027e+07	1.56147e+07
cce_1891	Unknown function	General		hypothetical protein		6_black	0	291	394	1287	1454	1917	2372	2430	2115	972075	1.0791e+06	1.39137e+06	1.75848e+06	3.28074e+06	4.70959e+06	5.63746e+06	5.78081e+06
cce_1892	Unknown function	General		hypothetical protein		6_black	0	75.5	164	326	442	329	396	580	454	0	0	0	0	0	0	0	0
cce_1893	Unknown function	General		uncharacterized protein		2_blue	0	16.5	9	11	6	17	18	15	17	0	0	0	0	0	0	0	0
cce_1894	Unknown function	General		hypothetical protein		3_yellow	0	23	35	19	24	17	34	26	30	0	0	0	0	0	0	0	0
cce_1895	Transport and binding proteins	Cations and iron carrying compounds		Na+/H+ antiporter NhaS1	nhaS1	2_blue	0	15.5	10	7	8	14	5	10	12	942853	803792	582848	646135	804648	1.00554e+06	1.23209e+06	1.21473e+06
cce_1896				putative phytochelatin synthase		4_magenta	0	32.5	22	31	25	31	17	32	16	0	0	0	0	0	0	0	0
cce_1897	Intracellular trafficking_ assembly_ and processing	Peptidases	Protease:Arg/Pro metabolism	N-acyl-L-amino acid amidohydrolase Ama	ama	6_black	0	28.5	20	24	24	22	27	28	36	0	0	0	0	0	0	0	0
cce_1898	Regulatory functions	DNA interactions		XRE family transcriptional regulator		3_yellow	0	49.5	232	256	176	122	106	134	77	0	0	0	0	0	0	0	0
cce_1899	Regulatory functions	DNA interactions	SOS response	DNA damage-responsive transcriptional repressor LexA	lexA	6_black	0	59	44	60	46	83	41	61	65	7.31895e+06	2.64742e+06	2.66903e+06	2.67429e+06	2.7596e+06	2.82132e+06	2.80437e+06	2.82827e+06
cce_1900	Carbohydrate metabolism	Citrate cycle (TCA cycle)	citrate cycle_ first carbon oxidation	citrate synthase GltA	gltA	6_black	3	174.5	178	252	260	203	222	237	224	4.03156e+06	5.0717e+06	5.72041e+06	2.39497e+06	3.07761e+06	2.43471e+06	4.76885e+06	8.36539e+06
cce_1901				putative pathogenesis related protein		6_black	0	125.5	165	272	228	137	225	171	171	3.66571e+06	4.54381e+06	7.84174e+06	7.26242e+06	7.32558e+06	7.62883e+06	7.20249e+06	6.6955e+06
cce_1902	Prosthetic groups_ cofactors_ and carriers	Sulfur relay system	Moco biosynthesis sulfur relay	molybdenum cofactor biosynthesis protein MoaA	moaA	6_black	0	84	111	181	252	190	200	211	205	0	0	0	0	0	0	0	0
cce_1903	Glycan biosynthesis and metabolism	Peptidoglycan metabolism	peptidoglycan bioysnthesis and recycling	N-acetylmuramoyl-L-alanine amidase		0	0	37.5	38	38	26	26	34	22	25	0	0	0	0	0	0	0	0
cce_1904	Prosthetic groups_ cofactors_ and carriers	Ubiquinone and other terpenoid-quinone biosynthesis	plastoquinone 9 biosynthesis	chorismate pyruvate-lyase YCF21	ycf21	0	0	25.5	31	45	33	33	26	31	26	0	0	0	0	0	0	0	0
cce_1905	Translation	tRNA and rRNA base modification	tRNA modification factors - pseudoridine synthases	tRNA pseudouridine55 synthase TruB	truB	2_blue	0	13.5	8	10	1	10	12	15	7	0	0	0	0	0	0	0	0
cce_1906	Unknown function	General		hypothetical protein		0	0	64.5	80	85	48	53	58	88	51	0	0	0	0	0	0	0	0
cce_1907	Unknown function	General		hypothetical protein		2_blue	0	81.5	91	123	70	98	78	119	81	0	0	0	0	0	0	0	0
cce_1908	Unknown function	General		hypothetical protein		0	3	249.5	275	572	543	243	356	549	721	2.94546e+06	3.78726e+06	1.58345e+06	1.77196e+06	1.21693e+06	2.51709e+06	2.34138e+06	2.28669e+06
cce_1909	Unknown function	General		hypothetical protein		0	0	36	24	53	13	47	106	50	53	0	0	0	0	0	0	0	0
cce_1910	Intracellular trafficking_ assembly_ and processing	Peptidases	ClpP1-ClpP2-ClpX proteolytic complex	ClpP3 protease chaperone ClpR	clpR	6_black	2	555.5	600	794	788	705	733	598	717	4.56352e+07	4.31584e+07	4.55136e+07	4.22301e+07	4.10263e+07	4.21046e+07	4.72674e+07	5.20788e+07
cce_1911	Intracellular trafficking_ assembly_ and processing	Peptidases	ClpP1-ClpP2-ClpX proteolytic complex	ATP-dependent protease ClpP3	clpP3	6_black	3	525	589	846	883	671	831	735	805	4.92878e+06	5.08982e+06	5.68774e+06	4.9046e+06	4.53041e+06	4.88636e+06	4.91124e+06	6.11857e+06
cce_1912	Unknown function	General		hypothetical protein		6_black	0	550	765	892	893	1125	923	865	788	0	0	0	0	0	0	0	0
cce_1913	Unknown function	General		hypothetical protein		4_magenta	0	174.5	330	355	395	390	282	340	253	0	0	0	0	0	0	0	0
cce_1914	Unknown function	General		hypothetical protein		3_yellow	0	194	280	199	143	182	196	242	163	4.52136e+06	3.71243e+06	5.16413e+06	4.1992e+06	5.02404e+06	6.14414e+06	9.41527e+06	1.08133e+07
cce_1915	Unknown function	General		hypothetical protein		3_yellow	0	97.5	112	131	98	96	124	132	77	0	0	0	0	0	0	0	0
cce_1916	Unknown function	General		hypothetical protein		0	0	56.5	60	49	77	49	71	10	60	0	0	0	0	0	0	0	0
cce_1917	Transport and binding proteins	Cations and iron carrying compounds	copper trafficking to periplasmic binding proteins	P-type copper uptake ATPase PacS	pacS	6_black	0	44	90	124	142	107	105	124	110	0	0	0	0	0	0	0	0
cce_1918	Unknown function	General		hypothetical protein		0	0	362.5	374	150	141	342	319	304	335	0	0	0	0	0	0	0	0
cce_1919	Unknown function	General		hypothetical protein		2_blue	0	103	105	64	59	79	83	82	122	0	0	0	0	0	0	0	0
cce_1920			polysaccharide biosynthesis	probable glycosyltransferase		2_blue	0	68.5	40	56	29	56	30	34	34	0	0	0	0	0	0	0	0
cce_1921	Unknown function	Enzymes of unknown specificity	polysaccharide biosynthesis	glycosyl transferase group 1		4_magenta	0	66	39	45	57	64	32	35	39	0	0	0	0	0	0	0	0
cce_1922	Intracellular trafficking_ assembly_ and processing	Enzyme assembly	rubisco biosynthesis	rubisco accumulation factor Raf1	raf1	6_black	4	102	122	220	187	120	197	215	141	1.27531e+07	1.44337e+07	1.79351e+07	1.97411e+07	2.00054e+07	2.43897e+07	2.85061e+07	2.37907e+07
cce_1923	Unknown function	General		hypothetical protein		0	0	1	0	5	0	0	0	0	0	0	0	0	0	0	0	0	0
cce_1924	Unknown function	General		hypothetical protein		0	0	10	6	3	0	3	2	2	5	0	0	0	0	0	0	0	0
cce_1925	Unknown function	General		hypothetical protein		4_magenta	0	10.5	12	16	21	10	3	13	8	0	0	0	0	0	0	0	0
cce_1926	Unknown function	General		hypothetical protein		2_blue	0	33.5	5	17	0	8	13	42	16	0	0	0	0	0	0	0	0
cce_1927	Unknown function	General		protein of unknown function DUF3493		2_blue	0	76.5	49	38	18	101	41	41	77	0	0	0	0	0	0	0	0
cce_1928	Unknown function	General		hypothetical protein		2_blue	4	52	76	73	7	92	70	44	61	2.12348e+06	1.78685e+06	2.12748e+06	4.42441e+06	6.304e+06	6.36625e+06	5.26764e+06	3.18011e+06
cce_1929	Unknown function	General		hypothetical protein		0	0	2	0	4	0	0	0	0	5	0	0	0	0	0	0	0	0
cce_1930	Unknown function	General		hypothetical protein		0	0	45.5	60	2	5	32	0	6	5	0	0	0	0	0	0	0	0
cce_1931	Unknown function	General		hypothetical protein		0	0	69	48	28	45	48	43	44	45	0	0	0	0	0	0	0	0
cce_1932	Unknown function	General		uncharacterized protein		5_green	0	56.5	41	66	100	55	112	45	63	0	0	0	0	0	0	0	0
cce_1933	Unknown function	General		hypothetical protein		0	3	337.5	559	562	569	536	426	315	302	8.36698e+06	6.07879e+06	1.40602e+07	2.6823e+06	2.05031e+06	1.70918e+06	3.64003e+06	3.0997e+06
cce_1934	Regulatory functions	Small molecule interactions		adenylate cyclase		6_black	0	82.5	84	128	152	100	121	139	134	0	0	0	0	0	0	0	0
cce_1935	Unknown function	General		membrane protein of unknown function DUF3120		6_black	0	17	11	12	21	5	16	14	21	0	0	0	0	0	0	0	0
cce_1936	Unknown function	General		hypothetical protein		0	0	110	272	254	173	179	233	178	153	0	0	0	0	0	0	0	0
cce_1937	Unknown function	General		hypothetical protein		2_blue	0	30	27	9	13	16	27	12	22	0	0	0	0	0	0	0	0
cce_1938	Mobile and extrachromosomal element functions	Selfish genetic elements	insertion element	protein of unknown function DUF2887		4_magenta	0	66	71	73	58	46	32	81	72	0	0	0	0	0	0	0	0
cce_1939	Unknown function	General		hypothetical protein		3_yellow	0	68.5	83	79	22	47	28	51	21	0	0	0	0	0	0	0	0
cce_1940	Unknown function	General		hypothetical protein		2_blue	0	98.5	95	56	31	160	105	129	103	0	0	0	0	0	0	0	0
cce_1941	Intracellular trafficking_ assembly_ and processing	Chaperone and folding catalysis	heat shock response	heat shock-indubible protein complex disaggregase ClpB1	clpB1	6_black	0	29	26	66	51	54	55	68	70	2.02747e+06	1.48693e+06	1.87475e+06	2.37862e+06	2.61611e+06	2.16192e+06	2.07388e+06	2.24122e+06
cce_1942	RNA metabolism	Transcription factors		RNA-binding protein		6_black	0	2891	2360	4552	6027	6222	5883	7194	7179	0	0	0	0	0	0	0	0
cce_1943	Unknown function	General		protein of unknown function DUF1997		0	0	113.5	66	61	76	130	88	74	113	0	0	0	0	0	0	0	0
cce_1944	Energy metabolism	Photosynthesis - antenna proteins	allophycocyanin biosynthesis	allophycocyanin beta subunit ApcF	apcF	2_blue	0	524.5	343	305	482	730	566	525	855	6.94502e+07	5.39292e+07	3.56234e+07	3.56968e+07	5.2477e+07	3.82652e+07	3.03839e+07	2.90447e+07
cce_1945	Intracellular trafficking_ assembly_ and processing	Protein export_ secretion_ and sorting	Sec protein export system	preprotein translocase subunit SecA	secA	6_black	0	100.5	101	125	135	124	124	124	128	1.49427e+07	1.08911e+07	1.00679e+07	1.08876e+07	9.4972e+06	9.18063e+06	9.02325e+06	8.47607e+06
cce_1946	Translation	Transfer RNA biogenesis	tRNA aminoacylation	methionyl-tRNA synthetase MetG	metG	3_yellow	3	246	240	245	277	193	253	227	228	3.76997e+06	3.75372e+06	3.72182e+06	2.56299e+06	2.34238e+06	2.05098e+06	2.71356e+06	2.87783e+06
cce_1947	Unknown function	General		protein of unknown function DUF88		0	0	521.5	419	533	543	409	526	476	437	0	0	0	0	0	0	0	0
cce_1948	Unknown function	General		hypothetical protein		6_black	0	554	390	494	461	439	518	468	440	0	0	0	0	0	0	0	0
cce_1949	Defense and invasion systems	Protein_ prosthetic group_ membrane repair	nicotinamide nucleotide repair	bifunctional NAD(P)H-hydrate epimerase / ADP-dependent NAD(P)H-hydrate dehydratase NnrE-nnr	nnrE-nnr	3_yellow	0	37.5	44	27	37	26	36	29	40	990738	935523	1.07427e+06	370562	552216	466470	1.01503e+06	1.55043e+06
cce_1950	Mobile and extrachromosomal element functions	Selfish genetic elements	insertion element	transposase		0	0	2424	3848	2393	1884	2027	2418	2172	1996	0	0	0	0	0	0	0	0
cce_1951	Regulatory functions	DNA interactions	Iron homeostasis	Fur family transcriptional regulator		1_red	0	235	319	259	275	295	258	231	224	0	0	0	0	0	0	0	0
cce_1952	Signal transduction	Two-component systems		two component signal transduction system response regulator with DUF3685 domain		3_yellow	0	104.5	110	106	96	110	120	113	96	0	0	0	0	0	0	0	0
cce_1953	Intracellular trafficking_ assembly_ and processing	Peptidases	FtsH1-FtsH3 regulating Fur	ATP-dependent metalloprotease controlling Fur FtsH1	ftsH1	0	3	117	124	200	223	178	221	209	206	3.11613e+06	2.16588e+06	2.55444e+06	1.4656e+06	1.10235e+06	1.77349e+06	2.25271e+06	1.69559e+06
cce_1954	Prosthetic groups_ cofactors_ and carriers	Porphyrin and chlorophyll metabolism	light-independent protochlorophyllide reductase	light-independent protochlorophyllide reductase subunit ChlB	chlB	0	0	80	29	14	13	40	24	21	34	1.13706e+06	219318	115991	NaN	NaN	NaN	NaN	NaN
cce_1955	Unknown function	General		hypothetical protein		2_blue	0	51.5	37	36	17	28	28	26	23	0	0	0	0	0	0	0	0
cce_1956	Unknown function	General		hypothetical protein		2_blue	0	45	27	29	8	52	19	11	24	0	0	0	0	0	0	0	0
cce_1957	Cell structure_ growth_ and death	Toxin-antitoxin systems		toxin-antitoxin system UPF0150 family toxin		4_magenta	0	275.5	286	328	316	351	212	246	259	0	0	0	0	0	0	0	0
cce_1958	Cell structure_ growth_ and death	Toxin-antitoxin systems		toxin-antitoxin system YcfA family antidote		1_red	0	182.5	244	200	218	241	221	227	185	0	0	0	0	0	0	0	0
cce_1959	Unknown function	General		hypothetical protein		6_black	0	226.5	302	370	391	269	308	435	276	0	0	0	0	0	0	0	0
cce_1960	Unknown function	General		hypothetical protein		6_black	0	653.5	833	1167	1033	800	893	774	664	0	0	0	0	0	0	0	0
cce_1961	Translation	Ribosomal proteins: synthesis and modification	Ribosome biogeneses GTPases	GTPase ObgE	obgE	0	3	103	153	106	154	68	155	101	103	2.1865e+06	2.05875e+06	1.33053e+06	989042	582074	941778	1.19854e+06	1.01355e+06
cce_1962			Proteolysis	signal peptidase I		3_yellow	0	58	72	71	28	34	55	62	30	0	0	0	0	0	0	0	0
cce_1963	Prosthetic groups_ cofactors_ and carriers	Porphyrin and chlorophyll metabolism	chlorophyll Degradation	pheophorbide a oxygenase PaO	paO	6_black	0	85	81	121	121	68	92	95	75	0	0	0	0	0	0	0	0
cce_1964	Unknown function	General		hypothetical protein		1_red	0	85.5	85	65	85	79	80	61	70	0	0	0	0	0	0	0	0
cce_1965	Unknown function	General		hypothetical protein		0	0	61	74	13	13	17	25	23	19	0	0	0	0	0	0	0	0
cce_1966	Unknown function	General		YtxH-like protein		6_black	0	55.5	56	82	61	87	134	110	68	204846	230719	289233	316659	407113	486080	507055	481084
cce_1967	Unknown function	General		uncharacterized protein		5_green	0	37	26	38	32	37	30	17	26	0	0	0	0	0	0	0	0
cce_1968	Unknown function	General		hypothetical protein		0	0	2.5	3	0	2	0	4	4	0	0	0	0	0	0	0	0	0
cce_1969	Unknown function	General		hypothetical thylakoid membrane protein		6_black	0	56.5	46	53	61	52	58	56	75	0	0	0	0	0	0	0	0
cce_1970	Prosthetic groups_ cofactors_ and carriers	Porphyrin and chlorophyll metabolism	coenzyme B12 biosynthesis upper pathway	precorrin-8X methylmutase CobH	cobH	1_red	0	109.5	115	102	162	151	142	144	140	0	0	0	0	0	0	0	0
cce_1971	Unknown function	General		hypothetical protein		2_blue	0	54.5	36	15	9	30	36	34	17	0	0	0	0	0	0	0	0
cce_1972	Intracellular trafficking_ assembly_ and processing	Chaperone and folding catalysis	extracytoplasmic disulfide bond formation system	bifunctional protein disulfide isomerase / oxidoreductase DsbAB	dsbAB	6_black	0	119	83	96	98	94	177	113	147	0	0	0	0	0	0	0	0
cce_1973	Intracellular trafficking_ assembly_ and processing	Enzyme assembly	photosystem I biogenesis	photosystem I biogenesis protein BtpA	btpA	0	2	141	80	50	55	93	63	58	92	9.87987e+06	1.12299e+07	1.07378e+07	1.0046e+07	9.76356e+06	1.31331e+07	1.54261e+07	1.37232e+07
cce_1974	Unknown function	General		hypothetical protein		3_yellow	0	55	41	38	23	26	29	24	15	0	0	0	0	0	0	0	0
cce_1975	Energy metabolism	Oxidative phosphorylation	cytochrome c oxidase_ mitochondrial_ caa3-type CoxABCD	aa3-type cytochrome c oxidase subunit III CoxC	coxC	3_yellow	0	473	816	630	565	309	738	613	488	0	0	0	0	0	0	0	0
cce_1976	Energy metabolism	Oxidative phosphorylation	cytochrome c oxidase_ mitochondrial_ caa3-type CoxABCD	aa3-type cytochrome c oxidase subunit I CoxA	coxA	0	0	359.5	511	354	379	156	509	395	373	0	0	0	0	0	0	0	0
cce_1977	Energy metabolism	Oxidative phosphorylation	cytochrome c oxidase_ mitochondrial_ caa3-type CoxABCD	aa3-type cytochrome c oxidase subunit II CoxB	coxB	3_yellow	1	593	986	571	692	269	804	672	589	3.00209e+07	3.49044e+07	4.37864e+07	3.73795e+07	3.37077e+07	3.85538e+07	4.57603e+07	3.0585e+07
cce_1978	Unknown function	General		hypothetical protein		0	0	112.5	160	269	145	93	166	156	107	NaN	NaN	NaN	NaN	NaN	NaN	NaN	NaN
cce_1979				rfrA pentapeptide repeat-containing protein		5_green	0	28	24	24	27	30	25	23	28	0	0	0	0	0	0	0	0
cce_1980	Unknown function	Enzymes of unknown specificity	Glutaredoxins	rhodanese-like sulfurtransferase		2_blue	0	36	29	19	24	22	41	40	35	0	0	0	0	0	0	0	0
cce_1981	Prosthetic groups_ cofactors_ and carriers	Porphyrin and chlorophyll metabolism	coenzyme B12 biosynthesis upper pathway	cobalt-precorrin-5B (C1)-methyltransferase CbiD	cbiD	0	0	27	17	21	19	18	20	21	18	0	0	0	0	0	0	0	0
cce_1982	Signal transduction	Two-component systems		two component signal transduction system response regulator		6_black	0	242.5	153	286	395	309	319	427	382	0	0	0	0	0	0	0	0
cce_1983	Regulatory functions	General	light sensing	class II cyanobacteriochrome Cph1	cph1	6_black	0	251	225	268	316	251	274	333	295	0	0	0	0	0	0	0	0
cce_1984	Defense and invasion systems	General	polymorphic toxins	Uma2 family endonuclease toxin		6_black	0	109.5	113	212	183	250	193	250	216	0	0	0	0	0	0	0	0
cce_1985				carbohydrate kinase thermoresistant glucokinase		0	0	108	29	33	34	48	43	29	38	0	0	0	0	0	0	0	0
cce_1986	Unknown function	General		hypothetical protein		0	0	78	43	39	14	37	42	22	25	0	0	0	0	0	0	0	0
cce_1987	Prosthetic groups_ cofactors_ and carriers	Nicotinate and nicotinamide metabolism	NAD(P) biosynthesis	putative HD superfamily hydrolase of NAD metabolism		2_blue	0	40.5	44	40	11	31	11	29	28	0	0	0	0	0	0	0	0
cce_1988	Unknown function	General		hypothetical protein		3_yellow	0	119.5	97	79	40	72	44	61	35	0	0	0	0	0	0	0	0
cce_1989	Unknown function	Enzymes of unknown specificity		bifunctional sterol desaturase/short chain dehydrogenase		0	0	104.5	115	105	105	105	87	71	91	0	0	0	0	0	0	0	0
cce_1990	Unknown function	General		hypothetical protein		6_black	0	1126.5	1978	3194	3362	2118	2408	3062	2184	0	0	0	0	0	0	0	0
cce_1991	Unknown function	General		hypothetical protein		4_magenta	0	44	51	46	22	57	20	50	68	0	0	0	0	0	0	0	0
cce_1992	Unknown function	General		hypothetical protein		4_magenta	0	15.5	25	19	27	23	17	14	20	0	0	0	0	0	0	0	0
cce_1993	Unknown function	General		hypothetical protein		6_black	0	55	60	132	109	70	90	105	98	0	0	0	0	0	0	0	0
cce_1994	Unknown function	General		hypothetical protein		6_black	0	72.5	75	84	78	90	86	81	92	0	0	0	0	0	0	0	0
cce_1995	Transport and binding proteins	Carbohydrates_ organic alcohols_ and acids	peptidoglycan biosynthesis	peptidoglycan lipid II flippase MurJ	murJ	2_blue	0	18.5	16	10	8	11	10	13	11	0	0	0	0	0	0	0	0
cce_1996	Transport and binding proteins			Na+/H+ antiporter		3_yellow	0	10.5	17	8	0	1	2	5	7	0	0	0	0	0	0	0	0
cce_1997	Unknown function	General		hypothetical protein		0	0	89.5	127	11	26	24	28	28	0	0	0	0	0	0	0	0	0
cce_1998	Glycan biosynthesis and metabolism	Peptidoglycan metabolism	MreBCD system	rod shape-determining protein MreD	mreD	3_yellow	0	30.5	44	35	19	16	41	27	29	0	0	0	0	0	0	0	0
cce_1999	Glycan biosynthesis and metabolism	Peptidoglycan metabolism	MreBCD system	rod shape-determining protein MreC	mreC	0	0	36	45	16	13	31	31	19	32	0	0	0	0	0	0	0	0
cce_2000	Glycan biosynthesis and metabolism	Peptidoglycan metabolism	MreBCD system	rod shape-determining protein MreB	mreB	0	3	175.5	177	100	100	113	136	111	179	6.14137e+06	7.38789e+06	3.66765e+06	3.45242e+06	3.04893e+06	4.82387e+06	4.14012e+06	4.62921e+06
cce_2001	Nucleic acid metabolism	DNA replication_ recombination_ and repair	DNA replication initiation factors	single-strand DNA-binding protein Ssb	ssb	6_black	4	210	192	351	475	284	343	391	344	4.59809e+07	4.52134e+07	5.37212e+07	6.11187e+07	8.2588e+07	8.29018e+07	9.0041e+07	7.74138e+07
[truncated: 3,306 more rows]

## Sheet: AC_RNA_Hclusts
clust ID	0	2	10	15	21	31	40	48	<<ctr	mean>>	clust ID	0	2	10	15	21	31	40	48
1_red		0.425845	-0.372956	0.135573	0.144823	-0.157734	-0.201705	0.0261545			1_red	0	0.0721367	-0.608145	-0.256708	-0.255254	-0.414285	-0.478815	-0.291797
2_blue		0.18775	-0.160597	-0.472242	0.271305	-0.00319749	0.0165686	0.160413			2_blue	0	-0.38456	-0.920665	-0.943282	0.0769674	-0.562555	-0.480212	-0.111656
3_yellow		0.379174	0.0928221	-0.101273	-0.343842	0.169283	0.0228845	-0.219049			3_yellow	0	0.464495	0.139497	0.0427641	-0.460761	0.224557	0.0723745	-0.11125
4_magenta		0.223162	0.231625	0.13099	0.0477547	-0.46185	0.0451812	-0.216862			4_magenta	0	0.425178	0.640186	0.571213	0.179241	-0.132751	0.38243	0.181707
5_green		-0.0718696	0.194026	0.235426	-0.0150398	0.0573934	-0.564251	0.164315			5_green	0	0.199574	0.483516	0.491675	0.367781	0.38612	-0.047045	0.37347
6_black		-0.532951	0.0725891	0.18386	-0.049385	0.0715888	0.18635	0.0679476			6_black	0	0.406992	1.26296	1.52195	1.10509	1.30937	1.34832	1.25371

## Sheet: AC_prot2RNA_4_clusts
AC_prot_6_K-clust ctrs	0	2	10	15	21	31	40	48	AC_RNA-MATCH_6_K-clust	0	2	10	15	21	31	40	48
1		0.28303	0.24421	0.0717537	-0.0351005	-0.0723552	0.00112004	-0.492658	1.1		0.0989181	-0.0629905	-0.0552289	-0.0128888	0.050544	-0.0720238	0.0536699
2		-0.222807	-0.0256534	-0.342945	-0.331797	0.0520416	0.430977	0.440184	1.2		-0.0999265	-0.0721099	-0.0601475	0.0980011	0.0323264	-0.0428431	0.144699
3		0.417419	0.254619	-0.303858	-0.362096	-0.249943	0.00242092	0.24144	1.3		0.00650715	-0.169749	-0.0850178	0.0447334	0.0908782	-0.0372899	0.149938
4		-0.525742	-0.254821	-0.0275235	0.187994	0.163442	0.335903	0.120747	1.4		-0.255886	0.00549391	0.0936939	0.0974854	0.0302768	-0.023824	0.0527603
AC_prot_6_K-clust mean	0	2	10	15	21	31	40	48	AC_RNA-MATCH_6_K-clust means	0	2	10	15	21	31	40	48
1	0	0.415697	0.41473	0.264976	0.49737	0.542681	0.684272	0.71747	1.1	0	0.33895	0.150608	0.299744	0.136658	0.110388	0.250731	0.196904
2	0	0.202802	0.157288	-0.0346734	0.0948581	0.0870644	0.256914	0.240864	1.2	0	-0.371143	-0.371727	-0.154618	-0.263655	-0.180715	-0.253199	-0.0662363
3	0	0.0503621	-0.178153	-0.263473	-0.10536	-0.111185	-0.0682067	0.0200658	1.3	0	-0.117556	-0.298237	-0.234227	0.327476	-0.197913	-0.131439	0.173153
4	0	-0.0114174	-0.529331	-0.90264	-0.159208	-0.611839	-0.774982	-0.89401	1.4	0	-0.80194	-0.84897	-0.72673	0.0910337	-0.6118	-0.556409	0.0364623

## Sheet: AC_prot2RNA_filtered
filtered genes	<< low varience in RNA but acceptable variance in protien
'cce_4885'
'cce_3236'
'cce_1187'
'cce_0338'
'cce_4460'
'cce_1318'
'cce_1321'
'cce_5184'
'cce_0605'
'cce_0818'
'cce_4512'
'cce_2356'
'cce_4646'
'cce_2719'
'cce_0439'
'cce_4741'
'cce_1609'
'cce_2783'
'cce_2139'
'cce_2627'
'cce_0927'
'cce_0973'
'cce_2657'
'cce_2957'
'cce_0953'
'cce_3553'
'cce_0395'
'cce_2871'
'cce_1588'
'cce_2248'
'cce_3255'
'cce_0708'
'cce_4094'
'cce_1781'
'cce_1406'
'cce_0201'
'cce_2359'
'cce_1084'
'cce_3743'
'cce_3509'
'cce_4399'
'cce_4683'
'cce_4657'
'cce_0394'
'cce_5069'
'cce_5165'
'cce_5172'
'cce_2592'
'cce_1557'
'cce_1458'
'cce_1792'
'cce_3932'
'cce_3992'
'cce_1806'
'cce_4346'
'cce_0422'
'cce_3136'
'cce_0904'
'cce_3291'
'cce_0653'
'cce_4121'
'cce_3266'
psbD'	cce_0660;cce_2485
psbA'	cce_0636;cce_3501;cce_0267

## Sheet: Stats information
INDICATOR OF SIGNIFICANCE	0	Not Significant
	-1	Decreased in time point from Steady State by Dunnett Test
	1	Increased in time point from Steady State by Dunnett Test
	-2	Decreased in time point from Steady State by G-Test
	2	Increased in time point from Steady State by G-Test
DUNNET P-VALUE (COMPARE TO Steady State)	Raw P-value from an ANOVA with a Dunnett Test Correction
LOG2 FOLD CHANGE	Log2 fold change of Time Point to Steady State
G-TEST P-VALUE (COMPARE TO Steady State)	Raw P-value from G-test. No multiple test correction***
COUNTS	The number of identifications for that peptide within that time point
*** Use with caution given there are only n=2 biological replicates

## Sheet: Stats results
			INDICATOR OF SIGNIFICANCE							DUNNET P-VALUE COMPARE TO STEADY STATE							LOG2 FOLD CHANGE							G-TEST P-VALUE COMPARE TO STEADY STATE							COUNTS
Reference	Protein_Description	Number of Peptides	3/SS	10/SS	15/SS	21/SS	31/SS	40/SS	48/SS	3/SS	10/SS	15/SS	21/SS	31/SS	40/SS	48/SS	3/SS	10/SS	15/SS	21/SS	31/SS	40/SS	48/SS	3/SS	10/SS	15/SS	21/SS	31/SS	40/SS	48/SS	SS	3	10	15	21	31	40	48
gi|172034849	ref|YP_001798626.1 hypothetical protein cce_5246 [Cyanothece sp. ATCC 51142]	1	0	0	0	0	0	0	-2	0.829112	0.8546	0.979977	0.439047	0.803259	0.460634	NaN	-0.48679	-0.472459	-0.279463	-0.851234	-0.511025	-0.920475	NaN	1	0.188911	1	1	1	0.188911	0.0185317	2	2	1	2	2	2	1	0
gi|172034852	ref|YP_001798629.1 hypothetical protein cce_5249 [Cyanothece sp. ATCC 51142]	1	0	0	0	0	0	0	0	NaN	NaN	NaN	NaN	NaN	NaN	NaN	NaN	NaN	NaN	NaN	0.29076	0.32859	-0.0806473	1	0.188911	1	1	1	0.188911	0.188911	1	1	0	1	1	1	2	2
gi|172034874	ref|YP_001798670.1 heat shock protein Hsp20 [Cyanothece sp. ATCC 51142]	6	0	2	2	2	2	2	2	NaN	NaN	NaN	NaN	NaN	NaN	NaN	NaN	NaN	NaN	NaN	NaN	NaN	NaN	1	0.0185317	0.0185317	0.0185317	0.0185317	0.0185317	0.0185317	0	0	2	2	2	2	2	2
gi|172034879	ref|YP_001798675.1 hypothetical protein cce_5275 [Cyanothece sp. ATCC 51142]	1	0	0	2	0	0	0	0	NaN	NaN	NaN	NaN	NaN	NaN	NaN	NaN	NaN	NaN	NaN	NaN	NaN	NaN	1	0.188911	0.0185317	0.188911	1	0.188911	0.188911	0	0	1	2	1	0	1	1
gi|172034926	ref|YP_001801427.1 hypothetical protein cce_0009 [Cyanothece sp. ATCC 51142]	1	0	0	0	0	0	0	0	1	0.896416	0.99989	0.901763	0.748822	0.99994	0.758746	0.00238944	0.197311	0.0563099	-0.194555	0.258615	0.0512004	-0.254941	1	1	1	1	1	1	1	2	2	2	2	2	2	2	2
gi|172034932	ref|YP_001801433.1 hypothetical protein cce_0015 [Cyanothece sp. ATCC 51142]	1	0	0	0	0	2	2	2	NaN	NaN	NaN	NaN	NaN	NaN	NaN	NaN	NaN	NaN	NaN	NaN	NaN	NaN	1	1	1	1	0.0185317	0.0185317	0.0185317	0	0	0	0	0	2	2	2
gi|172034936	ref|YP_001801437.1 hypothetical protein cce_0019 [Cyanothece sp. ATCC 51142]	13	0	0	0	0	0	0	0	0.97702	0.998886	0.685233	0.522884	0.392887	0.167336	1	0.0947611	-0.0550264	-0.191369	0.231712	0.268423	0.364871	0.0080848	1	1	1	1	1	1	1	2	2	2	2	2	2	2	2
gi|172034938	ref|YP_001801439.1 hypothetical protein cce_0021 [Cyanothece sp. ATCC 51142]	1	0	0	-1	0	-1	-1	0	0.917213	0.978946	0.00857879	0.203033	0.0318175	0.019959	0.0691404	0.126794	-0.0932952	-0.691081	-0.344824	-0.54308	-0.594558	-0.459967	1	1	1	1	1	1	1	2	2	2	2	2	2	2	2
gi|172034939	ref|YP_001801440.1 hypothetical protein cce_0022 [Cyanothece sp. ATCC 51142]	9	0	0	0	0	0	0	0	0.139079	0.311297	0.997174	0.927418	0.910803	1	0.626528	-0.408086	-0.314083	-0.0682011	0.129847	0.136759	0.0123001	-0.218197	1	1	1	1	1	1	1	2	2	2	2	2	2	2	2
gi|172034946	ref|YP_001801447.1 rfrA pentapeptide repeat-containing protein [Cyanothece sp. ATCC 51142]	3	0	0	2	2	2	2	2	NaN	NaN	NaN	NaN	NaN	NaN	NaN	NaN	NaN	NaN	NaN	NaN	NaN	NaN	1	1	0.0185317	0.0185317	0.0185317	0.0185317	0.0185317	0	0	0	2	2	2	2	2
gi|172034947	ref|YP_001801448.1 bifunctional phosphoribosyl-AMP cyclohydrolase/phosphoribosyl-ATP pyrophosphatase protein [Cyanothece sp. ATCC 51142]	6	0	1	1	1	1	1	1	0.963112	0.0198214	0.00203913	0.00170849	0.0381131	0.00678983	0.000278177	-0.0869202	0.492817	0.724455	0.740312	0.433509	0.594689	0.948631	1	1	1	1	1	1	1	2	2	2	2	2	2	2	2
gi|172034953	ref|YP_001801454.1 alanine dehydrogenase [Cyanothece sp. ATCC 51142]	2	0	0	0	0	0	0	0	0.94508	0.369988	0.118558	0.825641	0.999948	0.689652	0.457166	0.145528	0.350373	0.51048	-0.197778	0.0433816	0.241831	0.317022	1	1	1	1	1	1	1	2	2	2	2	2	2	2	2
gi|172034954	ref|YP_001801455.1 hypothetical protein cce_0037 [Cyanothece sp. ATCC 51142]	1	0	0	0	0	0	0	0	NaN	NaN	NaN	NaN	NaN	NaN	NaN	NaN	NaN	NaN	NaN	NaN	NaN	NaN	1	1	1	1	1	1	1	0	0	0	0	0	0	0	0
gi|172034961	ref|YP_001801462.1 putative GDP-L-fucose synthase [Cyanothece sp. ATCC 51142]	1	0	-1	-1	-1	-1	-1	-1	0.797369	0.00849622	0.000891069	8.6963e-05	0.000406205	0.000816288	0.000164507	-0.18099	-1.16207	-2.04602	-3.62748	-2.84034	-2.49539	-3.38959	1	1	1	0.188911	0.188911	0.188911	0.188911	2	2	2	2	1	1	1	1
gi|172034969	ref|YP_001801470.1 hypothetical protein cce_0052 [Cyanothece sp. ATCC 51142]	8	0	0	0	0	0	0	0	0.699385	0.999599	0.224583	0.414619	0.51926	0.154858	0.300342	-0.267363	-0.0662922	-0.473603	-0.372502	-0.331038	-0.531013	-0.427119	1	1	1	1	1	1	1	2	2	2	2	2	2	2	2
gi|172034973	ref|YP_001801474.1 hypothetical protein cce_0056 [Cyanothece sp. ATCC 51142]	1	0	0	0	0	0	0	0	NaN	NaN	NaN	NaN	NaN	NaN	NaN	NaN	NaN	NaN	NaN	NaN	NaN	NaN	0.188911	1	1	1	0.188911	0.188911	1	0	1	0	0	0	1	1	0
gi|172034975	ref|YP_001801476.1 hypothetical protein cce_0058 [Cyanothece sp. ATCC 51142]	6	0	0	1	1	1	1	1	1	0.603202	0.00215206	0.000848344	0.000139467	4.7282e-05	5.33905e-05	-0.0107767	0.217475	0.883668	1.01442	1.3069	1.47708	1.40364	1	1	1	1	1	1	1	2	2	2	2	2	2	2	2
gi|172034978	ref|YP_001801479.1 glycolate oxidase subunit [Cyanothece sp. ATCC 51142]	1	0	0	0	0	0	0	0	0.999643	0.999961	0.999897	0.91733	0.956326	0.995914	1	0.111712	-0.0795535	-0.0920924	0.307068	0.263918	0.166322	-0.0375911	1	1	1	1	1	1	1	2	2	2	2	2	2	2	2
gi|172034981	ref|YP_001801482.1 N-acetyl-gamma-glutamyl-phosphate reductase [Cyanothece sp. ATCC 51142]	14	0	1	0	0	0	0	1	0.233594	0.0194448	0.0718143	0.999559	0.12409	0.121215	0.000580194	0.414789	0.75242	-0.574242	0.0598926	-0.501045	0.504201	1.31836	1	1	1	1	1	1	1	2	2	2	2	2	2	2	2
gi|172034988	ref|YP_001801489.1 hypothetical protein cce_0071 [Cyanothece sp. ATCC 51142]	1	0	0	0	0	0	0	0	0.423056	0.99982	0.594337	0.705686	0.997712	0.952482	0.0756133	0.41247	-0.0563245	0.0976786	0.0398845	-0.411593	-0.110421	0.827462	1	1	0.188911	0.188911	0.188911	0.188911	1	2	2	2	1	1	1	1	2
gi|172034990	ref|YP_001801491.1 hypothetical protein cce_0073 [Cyanothece sp. ATCC 51142]	8	0	1	1	1	1	1	1	0.998488	0.00380609	9.03305e-06	7.08852e-09	8.34975e-07	1.56148e-07	0.000626968	0.0217395	0.296405	0.574248	0.948232	0.898253	0.887286	0.387482	1	1	1	1	1	1	1	2	2	2	2	2	2	2	2
gi|172034994	ref|YP_001801495.1 5-methyltetrahydrofolate--homocysteine methyltransferase [Cyanothece sp. ATCC 51142]	8	0	0	0	0	0	0	0	0.777595	1	0.999577	0.823303	0.94143	0.984005	0.411094	-0.329219	0.00496593	0.0923208	0.30548	0.227253	0.172136	0.513831	1	1	1	1	1	1	1	2	2	2	2	2	2	2	2
gi|172034997	ref|YP_001801498.1 carboxyl-terminal protease [Cyanothece sp. ATCC 51142]	3	0	0	-2	-2	-2	-2	-2	NaN	NaN	NaN	NaN	NaN	NaN	NaN	0.0925927	-2.00985	NaN	NaN	NaN	NaN	NaN	1	0.188911	0.0185317	0.0185317	0.0185317	0.0185317	0.0185317	2	2	1	0	0	0	0	0
gi|172034998	ref|YP_001801499.1 30S ribosomal protein S14 [Cyanothece sp. ATCC 51142]	7	0	0	0	1	0	0	1	1	0.622958	0.986516	0.0162917	0.856043	0.635253	0.00467629	-0.00827098	-0.201823	-0.0833078	0.601552	-0.143557	0.198889	0.745649	1	1	1	1	1	1	1	2	2	2	2	2	2	2	2
gi|172035019	ref|YP_001801520.1 RNA-binding protein [Cyanothece sp. ATCC 51142]	11	-1	0	-1	-1	0	0	-1	0.00169421	0.0963594	0.0120881	0.00449161	0.060915	0.108979	0.0312436	-0.952848	-0.451943	-0.693152	-0.819804	-0.503716	-0.43805	-0.579948	1	1	1	1	1	1	1	2	2	2	2	2	2	2	2
gi|172035020	ref|YP_001801521.1 ribose-5-phosphate isomerase A [Cyanothece sp. ATCC 51142]	20	0	0	0	0	0	1	1	0.992682	0.170268	0.815173	0.582427	0.0807197	0.00604713	0.00198972	0.0654045	0.312059	0.136245	0.186149	0.380264	0.629699	0.751033	1	1	1	1	1	1	1	2	2	2	2	2	2	2	2
gi|172035029	ref|YP_001801530.1 hypothetical protein cce_0112 [Cyanothece sp. ATCC 51142]	3	0	0	-1	-1	0	0	0	0.940146	0.809747	0.0483195	0.00183094	0.798297	0.848399	0.587678	-0.136614	0.187026	-0.580855	-1.03425	-0.190608	0.174411	0.251683	1	1	1	1	1	1	1	2	2	2	2	2	2	2	2
gi|172035030	ref|YP_001801531.1 putative transport protein [Cyanothece sp. ATCC 51142]	21	0	0	0	0	0	0	0	0.0964377	0.962676	0.97127	0.999917	0.172246	0.0810806	0.245665	-0.362412	-0.0898365	-0.0849309	-0.03135	0.309577	0.378111	0.276314	1	1	1	1	1	1	1	2	2	2	2	2	2	2	2
gi|172035032	ref|YP_001801533.1 response regulator [Cyanothece sp. ATCC 51142]	3	0	0	0	0	0	0	0	NaN	NaN	NaN	NaN	NaN	NaN	NaN	-1.07435	-2.18484	-1.57615	-0.970751	-0.824381	-1.2877	-1.36458	0.188911	0.188911	0.188911	1	0.188911	0.188911	0.188911	1	2	2	2	1	2	2	2
gi|172035038	ref|YP_001801539.1 hypothetical protein cce_0121 [Cyanothece sp. ATCC 51142]	5	1	1	1	1	1	1	1	0.000510635	1.51411e-11	0	3.33067e-16	5.55112e-16	0	6.57452e-12	0.578408	1.83876	2.35288	2.24189	2.50508	3.18346	2.01923	1	1	1	1	1	1	1	2	2	2	2	2	2	2	2
gi|172035046	ref|YP_001801547.1 hypothetical protein cce_0129 [Cyanothece sp. ATCC 51142]	3	0	1	0	1	1	1	1	0.641313	0.0480226	0.451743	0.0264267	0.00105266	0.000182891	0.00136135	0.211248	0.519991	0.262406	0.587596	1.00116	1.28531	0.96659	1	1	1	1	1	1	1	2	2	2	2	2	2	2	2
gi|172035048	ref|YP_001801549.1 hypothetical protein cce_0131 [Cyanothece sp. ATCC 51142]	2	0	1	1	0	1	1	1	1	0.0104261	0.0136027	0.25725	0.00104418	0.000356861	9.90235e-05	-0.0125662	0.62543	0.596552	0.2981	0.901327	1.06797	1.20747	1	1	1	1	1	1	1	2	2	2	2	2	2	2	2
gi|172035052	ref|YP_001801553.1 putative rehydrin [Cyanothece sp. ATCC 51142]	19	0	0	-1	-1	-1	-1	-1	0.588026	0.0746844	0.00222678	0.000204958	1.21835e-05	0.000111991	0.000426083	-0.17756	-0.371825	-0.707727	-1.01246	-1.25018	-1.08002	-0.906728	1	1	1	1	1	1	1	2	2	2	2	2	2	2	2
gi|172035053	ref|YP_001801554.1 50S ribosomal protein L28 [Cyanothece sp. ATCC 51142]	12	0	0	-1	0	0	0	1	0.152514	0.654055	0.0142028	0.99865	0.0861396	0.627461	0.00867248	-0.525152	-0.278736	-0.884416	-0.0793601	-0.610187	-0.287845	0.964693	1	1	1	1	1	1	1	2	2	2	2	2	2	2	2
gi|172035054	ref|YP_001801555.1 putative sulfotransferase [Cyanothece sp. ATCC 51142]	1	0	0	0	0	0	0	0	NaN	NaN	NaN	NaN	NaN	NaN	NaN	-0.599079	-0.410209	NaN	NaN	NaN	NaN	-0.736065	0.188911	0.188911	1	0.188911	0.188911	0.188911	0.188911	1	2	2	1	0	0	0	2
gi|172035061	ref|YP_001801562.1 aminopeptidase N [Cyanothece sp. ATCC 51142]	22	0	1	0	0	0	1	1	0.999649	0.00981151	0.305288	0.126113	1	0.000756273	8.68212e-06	0.0300982	0.440706	-0.195202	0.258576	0.00485745	0.655523	1.19954	1	1	1	1	1	1	1	2	2	2	2	2	2	2	2
gi|172035063	ref|YP_001801564.1 RNA-binding protein [Cyanothece sp. ATCC 51142]	9	0	0	0	0	0	0	-1	0.250146	0.652946	0.183908	0.874621	0.941432	0.892945	0.004916	-0.338915	-0.21042	-0.374599	-0.149166	-0.122772	-0.142809	-0.798883	1	1	1	1	1	1	1	2	2	2	2	2	2	2	2
gi|172035064	ref|YP_001801565.1 hypothetical protein cce_0147 [Cyanothece sp. ATCC 51142]	13	0	0	0	1	1	1	1	0.800568	0.318459	0.0736096	0.00561953	0.00162988	0.000888273	0.00125809	0.204347	0.369172	0.568808	0.931581	1.13212	1.24054	1.17186	1	1	1	1	1	1	1	2	2	2	2	2	2	2	2
gi|172035065	ref|YP_001801566.1 cation-transporting P-type ATPase, E1-E2 type [Cyanothece sp. ATCC 51142]	1	0	0	0	0	0	0	0	NaN	NaN	NaN	NaN	NaN	NaN	NaN	NaN	NaN	NaN	NaN	NaN	NaN	NaN	1	1	1	1	1	1	1	0	0	0	0	0	0	0	0
gi|172035066	ref|YP_001801567.1 protein phosphatase [Cyanothece sp. ATCC 51142]	2	0	0	0	0	0	0	0	0.985826	0.442146	0.410148	0.99983	0.853531	0.935544	0.977905	0.049051	1.3628	0.910936	-0.129884	0.488162	0.184839	0.304153	0.188911	0.188911	1	1	1	0.188911	1	2	1	1	2	2	2	1	2
gi|172035069	ref|YP_001801570.1 putative dTDP-4-dehydrorhamnose reductase [Cyanothece sp. ATCC 51142]	1	0	0	0	0	0	0	0	0.998096	0.986395	0.999504	0.711204	0.995458	0.83202	0.562318	0.256487	0.225096	0.20353	0.827912	-0.298523	1.05744	1.45678	1	0.188911	1	1	1	0.188911	0.188911	2	2	1	2	2	2	1	1
gi|172035071	ref|YP_001801572.1 type 2 NADH dehydrogenase [Cyanothece sp. ATCC 51142]	7	0	0	0	0	0	1	1	0.639538	0.99432	0.810078	0.999929	0.247406	0.0344929	0.0196765	-0.413684	0.148324	0.32662	0.0724909	0.658049	1.08885	1.21407	1	1	1	1	1	1	1	2	2	2	2	2	2	2	2
gi|172035072	ref|YP_001801573.1 light repressed protein [Cyanothece sp. ATCC 51142]	13	0	0	0	0	0	0	0	0.258383	1	0.945685	0.912292	1	0.245655	0.404955	-0.306297	-0.0105223	-0.110277	0.12392	-0.00806785	0.311751	0.255564	1	1	1	1	1	1	1	2	2	2	2	2	2	2	2
gi|172035076	ref|YP_001801577.1 queuine tRNA-ribosyltransferase [Cyanothece sp. ATCC 51142]	1	2	2	2	0	0	0	0	NaN	NaN	NaN	NaN	NaN	NaN	NaN	NaN	NaN	NaN	NaN	NaN	NaN	NaN	0.0185317	0.0185317	0.0185317	1	0.188911	0.188911	0.188911	0	2	2	2	0	1	1	1
gi|172035085	ref|YP_001801586.1 hypothetical protein cce_0168 [Cyanothece sp. ATCC 51142]	1	0	0	0	0	-2	-2	-2	NaN	NaN	NaN	NaN	NaN	NaN	NaN	-1.14472	-0.260635	-3.31745	-1.23728	NaN	NaN	NaN	1	1	0.188911	0.188911	0.0185317	0.0185317	0.0185317	2	2	2	1	1	0	0	0
gi|172035089	ref|YP_001801590.1 glutamate-1-semialdehyde aminotransferase [Cyanothece sp. ATCC 51142]	17	0	-1	-1	-1	-1	-1	0	0.311228	0.00828752	3.64229e-05	0.000656509	7.47733e-05	0.00046713	1	-0.290546	-0.680671	-1.36971	-1.0068	-1.45363	-1.05031	0.00223841	1	1	1	1	1	1	1	2	2	2	2	2	2	2	2
gi|172035090	ref|YP_001801591.1 putative methionine sulfoxide reductase B [Cyanothece sp. ATCC 51142]	4	0	0	0	0	0	0	0	0.880843	0.764657	0.650937	0.581974	0.862022	0.997894	0.999997	-0.157526	-0.194278	-0.225943	-0.245132	-0.164183	0.0690878	0.0254128	1	1	1	1	1	1	1	2	2	2	2	2	2	2	2
gi|172035091	ref|YP_001801592.1 glutathione S-transferase [Cyanothece sp. ATCC 51142]	15	0	0	0	0	0	0	1	0.706939	0.999842	0.984271	0.366073	0.710656	0.0783651	0.00368793	-0.160315	0.0347458	0.075708	-0.238636	0.159534	0.383822	0.682541	1	1	1	1	1	1	1	2	2	2	2	2	2	2	2
gi|172035092	ref|YP_001801593.1 hypothetical protein cce_0175 [Cyanothece sp. ATCC 51142]	1	0	0	0	0	0	0	0	NaN	NaN	NaN	NaN	NaN	NaN	NaN	NaN	NaN	NaN	NaN	NaN	NaN	NaN	1	1	1	1	1	0.188911	1	0	0	0	0	0	0	1	0
gi|172035115	ref|YP_001801616.1 magnesium chelatase, ATPase subunit I [Cyanothece sp. ATCC 51142]	18	0	-1	-1	-1	-1	-1	-1	0.0531173	9.72136e-06	1.72161e-09	5.19922e-10	8.73782e-07	3.0731e-08	1.08738e-07	-0.39282	-1.35634	-1.98384	-2.16065	-1.92103	-1.94381	-1.68607	1	1	1	1	1	1	1	2	2	2	2	2	2	2	2
gi|172035117	ref|YP_001801618.1 peptidase, S9C [Cyanothece sp. ATCC 51142]	10	0	0	0	0	1	1	1	0.949943	0.242162	0.246431	0.243778	0.0342978	0.0113986	0.0153702	0.148564	0.430167	0.427572	0.429172	0.70715	0.870124	0.824634	1	1	1	1	1	1	1	2	2	2	2	2	2	2	2
gi|172035126	ref|YP_001801627.1 cysteine synthase A [Cyanothece sp. ATCC 51142]	6	0	0	0	0	0	1	1	0.928153	0.203258	0.895672	0.999973	0.483015	0.0291074	0.00337414	-0.140343	0.395201	-0.154382	0.0355968	0.27854	0.633803	0.922666	1	1	1	1	1	1	1	2	2	2	2	2	2	2	2
gi|172035133	ref|YP_001801634.1 30S ribosomal protein S4 [Cyanothece sp. ATCC 51142]	23	0	0	0	1	1	0	0	0.932287	0.365061	0.0521293	0.0118248	0.0445391	0.068084	0.65096	-0.0497823	0.1147	0.202122	0.269642	0.209135	0.190398	0.0826085	1	1	1	1	1	1	1	2	2	2	2	2	2	2	2
gi|172035135	ref|YP_001801636.1 30S ribosomal protein S1 [Cyanothece sp. ATCC 51142]	35	0	0	0	0	0	0	0	0.999572	0.487555	0.983583	1	0.516376	0.400204	0.105476	-0.0348408	-0.178379	-0.0655099	0.00623291	-0.172694	-0.196936	-0.306326	1	1	1	1	1	1	1	2	2	2	2	2	2	2	2
gi|172035139	ref|YP_001801640.1 50S ribosomal protein L7/L12 [Cyanothece sp. ATCC 51142]	43	0	0	1	1	1	1	0	0.196577	0.228469	2.13348e-05	2.41563e-05	0.000908217	0.0089696	1	0.167118	0.159186	0.688007	0.800402	0.466495	0.329505	0.0039264	1	1	1	1	1	1	1	2	2	2	2	2	2	2	2
gi|172035140	ref|YP_001801641.1 50S ribosomal protein L10 [Cyanothece sp. ATCC 51142]	15	0	0	0	-1	0	0	0	0.999987	0.980779	0.471571	0.0360498	0.758646	0.999475	0.470537	0.0269243	0.0884062	-0.23743	-0.510811	-0.167579	-0.0469756	-0.237703	1	1	1	1	1	1	1	2	2	2	2	2	2	2	2
gi|172035141	ref|YP_001801642.1 50S ribosomal protein L1 [Cyanothece sp. ATCC 51142]	28	0	0	1	0	0	0	0	0.999978	0.663615	0.00422028	0.991412	0.376665	0.149644	0.287939	-0.0152217	0.100432	0.396163	0.0400074	0.139725	0.19252	-0.155809	1	1	1	1	1	1	1	2	2	2	2	2	2	2	2
gi|172035142	ref|YP_001801643.1 50S ribosomal protein L11 [Cyanothece sp. ATCC 51142]	12	0	0	0	0	0	0	0	0.968207	0.941848	0.344632	0.0897322	0.286502	0.112628	0.999972	-0.0710209	0.0812827	0.199035	0.302038	0.21404	0.285149	-0.0217133	1	1	1	1	1	1	1	2	2	2	2	2	2	2	2
gi|172035143	ref|YP_001801644.1 transcription antitermination protein NusG [Cyanothece sp. ATCC 51142]	11	0	0	-1	-1	0	0	-1	0.948638	0.0756272	0.025469	0.0182571	0.472762	0.0629057	0.00452137	-0.112238	-0.447167	-0.563321	-0.599887	-0.243997	-0.466602	-0.763068	1	1	1	1	1	1	1	2	2	2	2	2	2	2	2
gi|172035144	ref|YP_001801645.1 preprotein translocase SecE subunit [Cyanothece sp. ATCC 51142]	1	0	0	0	0	0	0	0	0.999992	0.182973	0.391054	0.471618	0.339001	0.825251	0.0866654	-0.0559973	-0.767367	-0.581075	-0.530194	-0.61802	-0.336411	-0.939413	1	1	1	1	1	1	1	2	2	2	2	2	2	2	2
gi|172035147	ref|YP_001801648.1 DNA-directed RNA polymerase subunit omega [Cyanothece sp. ATCC 51142]	7	0	0	0	0	0	0	0	0.0530255	0.996396	1	0.333375	0.85902	0.55601	0.292322	-0.439895	0.0605906	0.00790463	0.26027	0.131926	-0.201662	0.274016	1	1	1	1	1	1	1	2	2	2	2	2	2	2	2
gi|172035148	ref|YP_001801649.1 argininosuccinate lyase [Cyanothece sp. ATCC 51142]	21	1	1	0	1	-1	1	1	0.00193648	0.000223572	0.224914	0.0314285	0.00675723	0.00238835	8.35282e-07	0.588813	0.81466	-0.223738	0.365115	-0.482758	0.568882	1.62087	1	1	1	1	1	1	1	2	2	2	2	2	2	2	2
gi|172035151	ref|YP_001801652.1 hypothetical protein cce_0235 [Cyanothece sp. ATCC 51142]	4	-1	-1	-1	-1	-1	-1	-1	0.00506088	0.000521735	0.00212334	0.0144769	0.000181944	0.000210033	0.000284953	-0.540914	-0.760963	-0.620588	-0.451829	-0.863456	-0.853264	-0.825968	1	1	1	1	1	1	1	2	2	2	2	2	2	2	2
gi|172035156	ref|YP_001801657.1 UDP-N-acetylmuramoyl-L-alanyl-D-glutamate synthetase [Cyanothece sp. ATCC 51142]	2	0	0	0	0	0	0	-2	0.879201	0.999981	0.999129	0.966831	0.969653	0.953788	NaN	-0.991169	-0.175757	-0.429709	-0.807336	-0.789217	-0.8821	NaN	1	1	0.188911	0.188911	0.188911	0.188911	0.0185317	2	2	2	1	1	1	1	0
gi|172035159	ref|YP_001801660.1 glycosyl transferase, group 1 [Cyanothece sp. ATCC 51142]	1	0	0	0	0	0	0	0	0.656229	0.288266	0.96773	0.504207	0.806703	0.999997	0.992304	0.512934	0.84931	0.246526	-0.994918	-0.72229	0.288233	0.00175321	1	1	1	0.188911	0.188911	0.188911	0.188911	2	2	2	2	1	1	1	1
gi|172035162	ref|YP_001801663.1 DNA starvation/stationary phase protection protein Dps [Cyanothece sp. ATCC 51142]	16	0	1	1	1	1	1	1	0.694996	4.75954e-05	2.35521e-06	2.21679e-09	2.49158e-11	3.906e-09	6.81044e-11	0.114615	0.826345	1.37118	1.79348	1.89343	2.06609	1.77682	1	1	1	1	1	1	1	2	2	2	2	2	2	2	2
gi|172035163	ref|YP_001801664.1 hypothetical protein cce_0247 [Cyanothece sp. ATCC 51142]	3	0	0	0	0	0	0	0	0.611606	0.848389	0.334547	0.995678	0.64347	0.990822	0.0641307	0.356823	0.254276	0.490318	0.117904	-0.343533	-0.135142	-0.795424	1	1	1	1	1	1	1	2	2	2	2	2	2	2	2
gi|172035164	ref|YP_001801665.1 putative alpha-isopropylmalate/homocitrate synthase family transferase [Cyanothece sp. ATCC 51142]	3	0	-1	-1	-1	-1	-1	-1	0.377218	9.82028e-05	0.000239407	4.39842e-05	0.000278007	0.000464386	0.00142318	-0.374633	-1.76137	-1.63443	-1.97783	-1.57844	-1.46822	-1.25115	1	1	1	1	1	1	1	2	2	2	2	2	2	2	2
gi|172035171	ref|YP_001801672.1 hypothetical protein cce_0255 [Cyanothece sp. ATCC 51142]	4	0	1	0	-1	1	1	1	0.0600056	0.000702181	0.321699	0.000372964	0.0198294	0.000248114	0.00337002	0.207522	0.442669	-0.128005	-0.487797	0.260121	0.502999	0.352604	1	1	1	1	1	1	1	2	2	2	2	2	2	2	2
gi|172035174	ref|YP_001801675.1 phosphoadenosine phosphosulfate reductase [Cyanothece sp. ATCC 51142]	2	0	0	0	0	0	-1	0	0.829669	0.930503	0.436051	0.100766	0.167999	0.0322531	0.11252	-0.521392	-0.408648	-0.8621	-1.41361	-1.22984	-1.82331	-1.37424	1	1	1	1	1	1	1	2	2	2	2	2	2	2	2
gi|172035179	ref|YP_001801680.1 3-dehydroquinate dehydratase [Cyanothece sp. ATCC 51142]	4	0	1	1	1	1	1	1	0.930574	0.00108906	0.00130948	0.00106697	7.69468e-05	2.6016e-05	1.22476e-05	0.177694	1.40864	1.36586	1.40596	2.32785	2.56743	2.60922	1	1	1	1	1	1	1	2	2	2	2	2	2	2	2
gi|172035184	ref|YP_001801685.1 HAD-superfamily phosphatase subfamily IIIA protein [Cyanothece sp. ATCC 51142]	2	0	0	0	0	0	0	0	1	0.841271	0.93657	0.96639	0.999948	0.96636	0.663871	-0.00963196	-0.403645	-0.316211	-0.273784	-0.0912525	0.274007	0.524672	1	1	1	1	1	1	1	2	2	2	2	2	2	2	2
gi|172035185	ref|YP_001801686.1 hypothetical protein cce_0269 [Cyanothece sp. ATCC 51142]	1	0	0	0	0	0	0	0	0.302962	0.276638	0.98474	1	0.895949	0.447913	0.920766	0.576874	0.596864	-0.168251	-0.0302809	0.258757	0.48605	0.241206	1	1	1	1	1	1	1	2	2	2	2	2	2	2	2
gi|172035186	ref|YP_001801687.1 hypothetical protein cce_0270 [Cyanothece sp. ATCC 51142]	2	0	0	0	0	0	0	-2	0.660719	0.143025	0.794275	0.245084	1	0.711608	NaN	0.484293	-0.968475	0.400569	0.810058	-0.0296285	-0.452952	NaN	1	1	1	1	1	1	0.0185317	2	2	2	2	2	2	2	0
gi|172035192	ref|YP_001801693.1 ATP-binding protein of sugar ABC transportor [Cyanothece sp. ATCC 51142]	1	0	0	0	0	0	0	0	NaN	NaN	NaN	NaN	NaN	NaN	NaN	0.00260697	-0.239547	-0.885365	NaN	-0.437275	NaN	0.566798	0.188911	1	0.188911	0.188911	0.188911	0.188911	1	1	2	1	2	0	2	0	1
gi|172035193	ref|YP_001801694.1 ribonuclease E [Cyanothece sp. ATCC 51142]	27	-1	0	1	1	1	1	1	0.0147647	0.402551	0.000109236	0.000303704	1.39308e-05	2.69272e-05	0.000431932	-0.156112	0.0661354	0.344768	0.285866	0.403387	0.391743	0.265115	1	1	1	1	1	1	1	2	2	2	2	2	2	2	2
gi|172035198	ref|YP_001801699.1 imidazole glycerol phosphate synthase subunit HisF [Cyanothece sp. ATCC 51142]	3	0	0	0	0	0	0	1	1	0.968644	0.255713	0.981593	0.128294	0.865687	0.027604	-0.0154642	0.170614	-0.537174	-0.15279	-0.663437	0.242928	0.940197	1	1	1	1	1	1	1	2	2	2	2	2	2	2	2
gi|172035200	ref|YP_001801701.1 glutamyl-tRNA (Gln) amidotransferase subunit C [Cyanothece sp. ATCC 51142]	2	0	0	0	0	1	1	1	0.947005	0.98487	0.774303	0.999577	0.0300764	0.0287413	0.0397234	0.0852165	0.065408	0.126987	-0.0355015	0.411023	0.414724	0.388489	1	1	1	1	1	1	1	2	2	2	2	2	2	2	2
gi|172035201	ref|YP_001801702.1 photosystem I assembly protein Ycf3 [Cyanothece sp. ATCC 51142]	3	-1	0	-1	-1	-1	-1	-1	0.0271596	0.138318	0.000162771	0.000193284	0.000884474	0.00551178	0.00371959	-0.751252	-0.51781	-1.63371	-1.64108	-1.32576	-0.99844	-1.06439	1	1	1	1	1	1	1	2	2	2	2	2	2	2	2
gi|172035205	ref|YP_001801706.1 two-component response regulator [Cyanothece sp. ATCC 51142]	7	0	0	-1	-1	0	0	0	0.570973	0.107439	0.0374373	0.0397354	0.0758532	0.108931	0.0541595	-0.39899	-0.749361	-0.953184	-0.941377	-0.816284	-0.746694	-0.881333	1	1	1	1	1	1	1	2	2	2	2	2	2	2	2
gi|172035206	ref|YP_001801707.1 30S ribosomal protein S21 [Cyanothece sp. ATCC 51142]	8	0	0	-1	0	-1	0	1	0.741333	0.952785	0.0107857	0.0665546	0.0444457	0.0904041	3.69551e-05	-0.147143	-0.0916259	-0.549272	0.383437	-0.41894	0.356563	1.3669	1	1	1	1	1	1	1	2	2	2	2	2	2	2	2
gi|172035208	ref|YP_001801709.1 pyruvate dehydrogenase E1 component alpha subunit [Cyanothece sp. ATCC 51142]	27	0	0	0	0	0	0	0	0.998403	0.999055	0.955781	0.45063	0.943967	0.999995	0.640437	-0.04404	0.0405254	-0.0821712	-0.18956	-0.086776	0.0182919	0.152574	1	1	1	1	1	1	1	2	2	2	2	2	2	2	2
gi|172035209	ref|YP_001801710.1 aspartate-semialdehyde dehydrogenase [Cyanothece sp. ATCC 51142]	7	-1	-1	-1	-1	-1	-1	-1	0.00355373	0.000621585	4.89982e-08	1.67337e-07	3.09897e-06	2.73666e-06	1.49836e-05	-0.449021	-0.581202	-1.17165	-1.77242	-1.55627	-1.35067	-0.895604	1	1	1	1	1	1	1	2	2	2	2	2	2	2	2
gi|172035210	ref|YP_001801711.1 dihydrodipicolinate synthase [Cyanothece sp. ATCC 51142]	6	0	1	0	0	0	1	1	1	0.00690437	0.857132	0.352431	0.648889	0.00137942	5.2054e-05	-0.0106307	0.556905	0.1141	0.219128	0.155865	0.717339	1.11482	1	1	1	1	1	1	1	2	2	2	2	2	2	2	2
gi|172035211	ref|YP_001801712.1 CHP_MG423-containing protein [Cyanothece sp. ATCC 51142]	2	0	-1	-1	-1	-1	-1	0	0.328336	0.0421036	0.00505641	0.00276326	0.00489825	0.00894529	0.32964	-0.46112	-0.813723	-1.1992	-1.31876	-1.20413	-1.08911	-0.460368	1	1	1	1	1	1	1	2	2	2	2	2	2	2	2
gi|172035212	ref|YP_001801713.1 hypothetical protein cce_0296 [Cyanothece sp. ATCC 51142]	1	1	1	1	1	1	1	0	0.0359119	0.00183875	0.000927594	0.00121096	0.00048977	0.000275675	0.106752	1.17781	2.15159	3.17541	2.3343	2.71034	3.14375	0.918089	1	1	0.188911	1	1	1	0.188911	2	2	2	1	2	2	2	1
gi|172035213	ref|YP_001801714.1 two-component sensor histidine kinase [Cyanothece sp. ATCC 51142]	2	0	0	0	0	0	0	0	0.423061	0.944475	0.878414	0.996481	1	0.995679	0.998846	-0.862678	0.0562719	-0.040928	-0.596567	0.444014	-0.604736	-0.253359	1	0.188911	0.188911	0.188911	0.188911	0.188911	0.188911	2	2	1	1	1	1	1	1
gi|172035214	ref|YP_001801715.1 two-component response regulator [Cyanothece sp. ATCC 51142]	8	-1	0	-1	-1	-1	-1	-1	0.0134608	0.0537016	0.000157036	2.80133e-05	0.00115718	0.00155516	0.00983043	-0.914131	-0.696409	-1.70135	-2.08844	-1.3592	-1.29506	-0.964928	1	1	1	1	1	1	1	2	2	2	2	2	2	2	2
gi|172035217	ref|YP_001801718.1 hypothetical protein cce_0301 [Cyanothece sp. ATCC 51142]	1	-1	0	-1	-1	-1	-1	-1	0.0391943	0.324536	0.000290337	4.54905e-05	0.000710493	0.000890531	0.00290961	-1.11554	-0.625584	-2.45234	-3.07336	-2.18402	-2.11704	-1.76564	1	1	1	1	1	1	1	2	2	2	2	2	2	2	2
gi|172035219	ref|YP_001801720.1 bicarbontate transport system ATP-binding protein [Cyanothece sp. ATCC 51142]	1	0	0	0	0	0	0	0	NaN	NaN	NaN	NaN	NaN	NaN	NaN	NaN	NaN	NaN	NaN	NaN	NaN	NaN	1	1	1	1	1	1	1	0	0	0	0	0	0	0	0
gi|172035221	ref|YP_001801722.1 bicarbontate transport system substrate-binding protein [Cyanothece sp. ATCC 51142]	12	0	0	2	0	0	2	0	NaN	NaN	NaN	NaN	NaN	NaN	NaN	NaN	NaN	NaN	NaN	NaN	NaN	NaN	1	1	0.0185317	1	0.188911	0.0185317	1	0	0	0	2	0	1	2	0
gi|172035223	ref|YP_001801724.1 bifunctional glycine oxidase/thiamine biosynthesis protein [Cyanothece sp. ATCC 51142]	6	-1	-1	-1	-1	-1	-1	-1	0.0223831	0.000104935	2.07484e-07	1.34395e-07	4.74807e-06	0.0012941	0.00464323	-0.259043	-0.569622	-1.01827	-1.09043	-0.764222	-0.418016	-0.340752	1	1	1	1	1	1	1	2	2	2	2	2	2	2	2
gi|172035225	ref|YP_001801726.1 imidazole glycerol phosphate synthase subunit HisH [Cyanothece sp. ATCC 51142]	3	0	0	0	0	1	0	0	0.997518	0.659475	0.888294	0.999999	0.0473774	0.187521	0.229838	0.186571	0.586977	0.406319	0.0566865	1.48156	1.04716	0.980983	1	1	1	1	1	1	1	2	2	2	2	2	2	2	2
gi|172035229	ref|YP_001801730.1 solute-binding family protein 3 [Cyanothece sp. ATCC 51142]	3	1	0	0	1	1	1	1	0.0405678	0.0614378	0.118003	0.000552056	0.000758851	1.91577e-05	1.20656e-06	0.417684	0.381861	0.325893	0.856149	0.824016	1.37666	1.53915	1	1	1	1	1	1	1	2	2	2	2	2	2	2	2
gi|172035230	ref|YP_001801731.1 3-methyl-2-oxobutanoate hydroxymethyltransferase [Cyanothece sp. ATCC 51142]	1	0	0	-1	0	0	0	1	0.429133	1	0.0231678	0.300069	0.0821248	0.996612	0.0148553	-0.467925	0.0070156	-1.08204	-0.378734	-0.814664	-0.118371	1.18097	1	1	1	0.188911	1	1	1	2	2	2	2	1	2	2	2
gi|172035231	ref|YP_001801732.1 Mg-protoporphyrin IX methyl transferase [Cyanothece sp. ATCC 51142]	7	0	0	0	-1	-1	-1	-1	0.950896	0.707141	0.287667	0.000743135	0.00358278	0.0132745	0.0162121	0.0954931	-0.1592	-0.261124	-0.869514	-0.681185	-0.546702	-0.527285	1	1	1	1	1	1	1	2	2	2	2	2	2	2	2
gi|172035232	ref|YP_001801733.1 serin-threonin phosphatase [Cyanothece sp. ATCC 51142]	17	0	0	0	0	0	0	0	0.998913	0.924236	0.807243	0.997463	0.87528	0.369124	0.974302	-0.0526195	0.118919	-0.154412	0.0606576	0.135579	0.265306	0.0932379	1	1	1	1	1	1	1	2	2	2	2	2	2	2	2
gi|172035233	ref|YP_001801734.1 hypothetical protein cce_0317 [Cyanothece sp. ATCC 51142]	2	0	0	0	0	0	0	0	0.978121	0.926573	0.648175	0.215198	0.882688	0.931587	0.887586	-0.250863	-0.328202	-0.535771	-0.902517	-0.370723	-0.322607	-0.366401	1	1	1	1	1	1	1	2	2	2	2	2	2	2	2
gi|172035234	ref|YP_001801735.1 hypothetical protein cce_0318 [Cyanothece sp. ATCC 51142]	11	0	0	0	0	0	0	1	0.916984	0.652954	0.557103	0.48287	0.0815751	0.0631972	0.00995758	0.127153	0.200128	0.223925	0.243449	0.443147	0.470439	0.675275	1	1	1	1	1	1	1	2	2	2	2	2	2	2	2
gi|172035235	ref|YP_001801736.1 S-layer OprB family carbohydrate-selective porin [Cyanothece sp. ATCC 51142]	5	1	1	0	1	1	1	1	2.71807e-06	1.7087e-05	0.0529147	1.31214e-05	0.0220743	2.1156e-05	0.000143514	1.53507	1.38182	0.421066	1.40851	0.502861	1.52909	1.10585	1	1	1	1	1	1	1	2	2	2	2	2	2	2	2
gi|172035236	ref|YP_001801737.1 protochlorophyllide oxidoreductase [Cyanothece sp. ATCC 51142]	12	0	0	-1	-1	0	0	0	0.150298	0.942118	0.00638133	0.00297054	0.906916	0.923432	0.924826	-0.376856	-0.11607	-0.725872	-0.820325	-0.130498	0.124173	0.123599	1	1	1	1	1	1	1	2	2	2	2	2	2	2	2
gi|172035248	ref|YP_001801749.1 hypothetical protein cce_0332 [Cyanothece sp. ATCC 51142]	1	0	0	0	0	0	0	0	0.761573	0.999979	0.807859	0.98841	1	0.86238	0.58743	-0.524178	-0.091579	-0.487652	-0.251958	-0.0480237	-0.44065	-0.654276	1	1	1	1	1	1	1	2	2	2	2	2	2	2	2
gi|172035252	ref|YP_001801753.1 mannose-1-phosphate guanyltransferase [Cyanothece sp. ATCC 51142]	4	0	-1	-1	-1	-1	-1	-1	0.0855611	0.000411584	1.19435e-05	1.53426e-05	1.40154e-06	9.75437e-07	3.10442e-06	-0.387988	-0.98088	-1.48149	-1.71341	-1.76995	-1.90269	-1.67915	1	1	1	1	1	1	1	2	2	2	2	2	2	2	2
gi|172035254	ref|YP_001801755.1 acylneuraminate cytidylyltransferase [Cyanothece sp. ATCC 51142]	2	0	0	0	0	0	0	0	0.999307	0.400759	1	0.758407	0.99312	0.738845	1	-0.0648148	0.33798	0.00640847	0.220191	0.0955514	0.226421	-0.00788571	1	1	1	1	1	1	1	2	2	2	2	2	2	2	2
gi|172035255	ref|YP_001801756.1 hypothetical protein cce_0339 [Cyanothece sp. ATCC 51142]	4	0	0	0	0	0	0	0	0.999585	0.770948	0.920491	0.951211	0.73227	0.995541	1	0.0590916	-0.212918	-0.156697	-0.139477	-0.22508	0.0870999	0.01551	1	1	1	1	1	1	1	2	2	2	2	2	2	2	2
gi|172035256	ref|YP_001801757.1 hypothetical protein cce_0340 [Cyanothece sp. ATCC 51142]	9	0	1	1	0	1	1	0	0.101955	7.86919e-05	0.000390704	0.136253	0.00265558	1.37241e-05	0.170846	0.299978	1.00376	0.787346	0.277872	0.600364	1.11623	-0.260486	1	1	1	1	1	1	1	2	2	2	2	2	2	2	2
gi|172035257	ref|YP_001801758.1 putative band 7 protein, cation conductance [Cyanothece sp. ATCC 51142]	14	0	0	0	0	0	1	1	0.252848	0.119575	0.776252	0.895298	0.183651	0.00384944	0.00290795	0.318984	0.399901	0.168374	0.134156	0.354049	0.787199	0.820104	1	1	1	1	1	1	1	2	2	2	2	2	2	2	2
gi|172035261	ref|YP_001801762.1 hypothetical protein cce_0345 [Cyanothece sp. ATCC 51142]	7	1	1	1	1	1	1	1	0.00796455	0.00125179	2.52418e-05	9.26299e-05	1.93786e-06	2.57157e-06	2.33136e-05	0.673502	0.901107	1.94662	1.37039	1.80142	1.74703	1.64151	1	1	1	1	1	1	1	2	2	2	2	2	2	2	2
gi|172035281	ref|YP_001801782.1 histidine triad family protein [Cyanothece sp. ATCC 51142]	7	0	1	1	1	1	1	1	0.999062	0.0182375	0.0176191	0.00677894	0.00207856	6.98078e-05	0.000298034	0.0506151	0.574052	0.577638	0.682132	0.82018	1.31136	1.07175	1	1	1	1	1	1	1	2	2	2	2	2	2	2	2
gi|172035283	ref|YP_001801784.1 hypothetical protein cce_0367 [Cyanothece sp. ATCC 51142]	2	0	0	0	0	0	2	0	NaN	NaN	NaN	NaN	NaN	NaN	NaN	NaN	NaN	NaN	NaN	NaN	NaN	NaN	1	0.188911	1	0.188911	1	0.0185317	0.188911	0	0	1	0	1	0	2	1
gi|172035284	ref|YP_001801785.1 ATP-binding protein of ABC transporter [Cyanothece sp. ATCC 51142]	1	0	0	2	0	0	0	0	NaN	NaN	NaN	NaN	NaN	NaN	NaN	NaN	NaN	NaN	NaN	NaN	NaN	NaN	0.188911	1	0.0185317	0.188911	1	1	0.188911	0	1	0	2	1	0	0	1
gi|172035286	ref|YP_001801787.1 protease [Cyanothece sp. ATCC 51142]	2	0	1	0	0	0	1	1	0.638404	0.000372047	0.0687848	0.554619	0.578297	0.00268744	0.000832049	0.22331	1.23021	0.505748	-0.246192	0.239627	0.917815	1.0941	1	1	1	1	1	1	1	2	2	2	2	2	2	2	2
gi|172035295	ref|YP_001801796.1 putative methyltransferase [Cyanothece sp. ATCC 51142]	18	0	0	-1	-1	-1	-1	-1	0.901528	0.869003	0.00996659	0.000704279	0.00234446	0.00151033	0.000719511	-0.1546	-0.167139	-0.785109	-1.18648	-0.993465	-1.06429	-1.18137	1	1	1	1	1	1	1	2	2	2	2	2	2	2	2
gi|172035303	ref|YP_001801804.1 putative cytidine/deoxycytidylate deaminase [Cyanothece sp. ATCC 51142]	1	0	0	0	0	0	0	0	NaN	NaN	NaN	NaN	NaN	NaN	NaN	NaN	NaN	NaN	NaN	NaN	NaN	NaN	0.188911	1	1	1	1	0.188911	1	0	1	0	0	0	0	1	0
gi|172035304	ref|YP_001801805.1 cation transport ATPase [Cyanothece sp. ATCC 51142]	3	0	0	0	0	0	0	0	NaN	NaN	NaN	NaN	NaN	NaN	NaN	0.602745	0.860788	1.07045	0.967822	1.14663	1.46484	1.51627	0.188911	0.188911	0.188911	0.188911	0.188911	0.188911	0.188911	1	2	2	2	2	2	2	2
gi|172035309	ref|YP_001801810.1 hypothetical protein cce_0393 [Cyanothece sp. ATCC 51142]	1	0	0	-1	-1	-1	0	-1	0.991752	0.98896	0.011232	0.0143845	0.0286889	0.111266	0.0194394	-0.104723	-0.110559	-0.886444	-0.848551	-0.745292	-0.550333	-0.80288	1	1	1	1	1	1	1	2	2	2	2	2	2	2	2
gi|172035310	ref|YP_001801811.1 glycoside hydrolase family neopullulanase [Cyanothece sp. ATCC 51142]	9	0	0	0	0	0	0	0	0.999942	0.713767	0.531212	1	0.999995	0.713227	0.309499	-0.0342219	0.18218	-0.226793	0.00684396	0.0240012	0.182323	0.29316	1	1	1	1	1	1	1	2	2	2	2	2	2	2	2
gi|172035311	ref|YP_001801812.1 nitrilase/cyanide hydratase and apolipoprotein N-acyltransferase [Cyanothece sp. ATCC 51142]	7	0	0	0	-1	0	0	0	0.999969	0.978872	0.316754	0.0266992	0.900536	0.999999	0.445428	0.0438567	0.129772	-0.409691	-0.781346	-0.184767	-0.0243987	0.352234	1	1	1	1	1	1	1	2	2	2	2	2	2	2	2
gi|172035312	ref|YP_001801813.1 fumarate hydratase [Cyanothece sp. ATCC 51142]	5	0	0	0	0	-1	0	0	0.999999	0.927384	0.905812	0.382498	0.0417358	0.796038	0.940962	-0.0297823	0.18808	-0.200835	-0.417316	-0.787431	-0.251308	0.178869	1	1	1	1	1	1	1	2	2	2	2	2	2	2	2
gi|172035315	ref|YP_001801816.1 branched chain amino acid ABC transporter periplasmic-binding protein [Cyanothece sp. ATCC 51142]	8	0	0	0	0	0	0	0	0.812094	0.641665	0.995525	0.758584	0.999977	0.812447	0.909972	0.178727	0.226582	-0.0780186	-0.19435	-0.0338611	0.17863	-0.144952	1	1	1	1	1	1	1	2	2	2	2	2	2	2	2
gi|172035316	ref|YP_001801817.1 photosystem I reaction center subunit X [Cyanothece sp. ATCC 51142]	1	0	0	-2	-2	-2	0	0	0.487319	0.99766	NaN	NaN	NaN	0.337947	0.373655	-0.919928	-0.174032	NaN	NaN	NaN	-1.20557	-1.12476	1	1	0.0185317	0.0185317	0.0185317	1	1	2	2	2	0	0	0	2	2
gi|172035317	ref|YP_001801818.1 UDP-N-acetylglucosamine 1-carboxyvinyltransferase [Cyanothece sp. ATCC 51142]	4	0	0	-1	-1	-1	-1	-1	0.99986	0.0507624	0.000726819	0.000321366	0.0024389	0.00717816	0.0254642	0.0910292	-1.13293	-2.32876	-2.56251	-1.94903	-1.63781	-1.30465	1	1	1	1	1	1	1	2	2	2	2	2	2	2	2
gi|172035321	ref|YP_001801822.1 putative 3-hydroxyisobutyrate dehydrogenase [Cyanothece sp. ATCC 51142]	1	0	2	0	0	0	0	0	NaN	NaN	NaN	NaN	NaN	NaN	NaN	NaN	NaN	NaN	NaN	NaN	NaN	NaN	0.188911	0.0185317	0.188911	1	1	0.188911	1	0	1	2	1	0	0	1	0
gi|172035324	ref|YP_001801825.1 hypothetical protein cce_0408 [Cyanothece sp. ATCC 51142]	1	0	0	0	0	2	0	0	NaN	NaN	NaN	NaN	NaN	NaN	NaN	NaN	NaN	NaN	NaN	NaN	NaN	NaN	1	0.188911	0.188911	0.188911	0.0185317	1	1	0	0	1	1	1	2	0	0
gi|172035333	ref|YP_001801834.1 hypothetical protein cce_0417 [Cyanothece sp. ATCC 51142]	2	0	0	0	0	1	1	1	0.906145	0.523356	0.621507	0.993907	0.0224035	0.00506178	0.00131472	-0.193066	0.3423	0.305808	0.108564	0.857179	1.11303	1.37766	1	1	1	1	1	1	1	2	2	2	2	2	2	2	2
gi|172035338	ref|YP_001801839.1 circadian clock protein KaiC [Cyanothece sp. ATCC 51142]	8	0	0	0	1	1	1	1	0.086433	0.197563	0.403017	0.00135624	0.00241332	0.00102354	0.00048331	0.499862	0.398562	0.304812	1.06523	0.97336	1.11309	1.22453	1	1	1	1	1	1	1	2	2	2	2	2	2	2	2
gi|172035339	ref|YP_001801840.1 circadian clock protein KaiB [Cyanothece sp. ATCC 51142]	2	0	0	0	0	0	0	0	0.251472	0.998714	0.441432	0.999976	0.515296	0.641885	0.7498	0.296149	-0.0520943	0.234787	0.0281034	0.216074	0.186692	0.162232	1	1	1	1	1	1	1	2	2	2	2	2	2	2	2
gi|172035341	ref|YP_001801842.1 hypothetical protein cce_0425 [Cyanothece sp. ATCC 51142]	1	0	0	0	0	0	1	0	0.898187	0.289752	0.460323	0.999708	0.0878793	0.0301902	0.658882	0.251949	0.574538	0.469356	0.0835156	0.818168	1.03369	0.373424	1	1	1	1	1	1	1	2	2	2	2	2	2	2	2
gi|172035342	ref|YP_001801843.1 phosphoribosylglycinamide formyltransferase [Cyanothece sp. ATCC 51142]	5	0	1	0	1	1	1	1	0.10084	0.00251817	0.116335	0.000590757	0.00178972	0.000717801	0.0378876	0.314074	0.63122	0.302712	0.778697	0.666194	0.746536	0.392051	1	1	1	1	1	1	1	2	2	2	2	2	2	2	2
gi|172035355	ref|YP_001801856.1 hypothetical protein cce_0439 [Cyanothece sp. ATCC 51142]	2	0	0	-1	-1	-1	-1	-1	0.967288	0.116869	0.00819971	0.000162131	0.000131047	0.00178044	0.00696439	-0.0907748	-0.358761	-0.618124	-1.10705	-1.15674	-0.789656	-0.634428	1	1	1	1	1	1	1	2	2	2	2	2	2	2	2
gi|172035357	ref|YP_001801858.1 Thf1-like protein [Cyanothece sp. ATCC 51142]	10	0	0	0	0	0	0	0	0.411356	0.986294	0.212314	0.0579137	0.504185	0.960696	0.994967	-0.287313	-0.0934624	-0.370683	-0.522053	-0.258733	-0.116088	0.0776273	1	1	1	1	1	1	1	2	2	2	2	2	2	2	2
gi|172035365	ref|YP_001801866.1 hypothetical protein cce_0449 [Cyanothece sp. ATCC 51142]	16	0	0	0	0	0	0	0	0.995887	0.942705	0.817591	0.141443	0.360842	0.16289	0.415609	-0.0893996	0.150584	0.205536	0.498614	0.362938	0.479001	0.340522	1	1	1	1	1	1	1	2	2	2	2	2	2	2	2
gi|172035369	ref|YP_001801870.1 putative transcriptional regulator AbrB [Cyanothece sp. ATCC 51142]	23	0	0	1	1	1	1	0	0.999996	0.388163	0.028869	0.0162496	0.00525228	0.00318294	0.324348	0.0171846	0.203727	0.416925	0.46491	0.565343	0.612952	0.219886	1	1	1	1	1	1	1	2	2	2	2	2	2	2	2
gi|172035370	ref|YP_001801871.1 hypothetical protein cce_0454 [Cyanothece sp. ATCC 51142]	1	0	0	0	0	0	0	0	NaN	NaN	NaN	NaN	NaN	NaN	NaN	0.871837	0.666341	NaN	-0.940737	1.04082	NaN	NaN	0.188911	0.188911	0.188911	0.188911	0.188911	1	0.188911	1	2	2	0	2	2	1	0
gi|172035372	ref|YP_001801873.1 thioredoxin-like protein [Cyanothece sp. ATCC 51142]	4	1	1	0	-1	-1	1	1	0.00993629	0.0218961	0.123286	0.000394023	0.0080025	0.0298555	0.00010783	0.424174	0.367424	-0.25074	-0.695215	-0.439458	0.346054	0.847607	1	1	1	1	1	1	1	2	2	2	2	2	2	2	2
gi|172035376	ref|YP_001801877.1 enoyl-(acyl carrier protein) reductase [Cyanothece sp. ATCC 51142]	18	0	0	0	0	1	1	1	0.717291	0.307042	0.0980601	0.32993	0.00866798	0.0005275	0.0238438	0.140687	0.228166	0.323312	0.221757	0.527621	0.811334	0.439357	1	1	1	1	1	1	1	2	2	2	2	2	2	2	2
gi|172035377	ref|YP_001801878.1 nitrogen-responsive regulatory protein [Cyanothece sp. ATCC 51142]	1	2	0	2	2	2	2	0	NaN	NaN	NaN	NaN	NaN	NaN	NaN	NaN	NaN	NaN	NaN	NaN	NaN	NaN	0.0185317	0.188911	0.0185317	0.0185317	0.0185317	0.0185317	0.188911	0	2	1	2	2	2	2	1
gi|172035387	ref|YP_001801888.1 hypothetical protein cce_0471 [Cyanothece sp. ATCC 51142]	1	0	2	0	0	0	2	0	NaN	NaN	NaN	NaN	NaN	NaN	NaN	NaN	NaN	NaN	NaN	NaN	NaN	NaN	0.188911	0.0185317	1	1	0.188911	0.0185317	0.188911	0	1	2	0	0	1	2	1
gi|172035392	ref|YP_001801893.1 2-C-methyl-D-erythritol 24-cyclodiphosphate synthase [Cyanothece sp. ATCC 51142]	1	0	0	0	0	1	1	0	0.298663	0.949151	0.136571	0.998711	0.0248685	0.0219568	0.147757	0.331655	0.124045	0.426279	0.0621366	0.626894	0.641758	0.417036	1	1	1	1	1	1	1	2	2	2	2	2	2	2	2
gi|172035393	ref|YP_001801894.1 hypothetical protein cce_0477 [Cyanothece sp. ATCC 51142]	4	0	0	1	1	0	0	0	0.926475	0.489594	0.0218976	0.040011	0.967185	0.908577	0.891399	-0.363934	0.712937	1.72648	1.53244	0.302539	0.384514	0.402368	1	1	1	1	1	1	1	2	2	2	2	2	2	2	2
gi|172035395	ref|YP_001801896.1 nutrient-stress induced DNA binding protein [Cyanothece sp. ATCC 51142]	14	0	-1	0	1	0	0	0	0.33983	0.00634809	0.413077	0.0107509	0.849559	0.345199	0.525353	0.273382	-0.693032	-0.250854	0.634777	0.142364	0.271638	0.221036	1	1	1	1	1	1	1	2	2	2	2	2	2	2	2
gi|172035397	ref|YP_001801898.1 hypothetical protein cce_0481 [Cyanothece sp. ATCC 51142]	1	0	0	0	0	0	1	0	0.993052	0.268812	0.4661	0.909837	0.131613	0.0234936	0.608756	0.0944694	0.392821	0.31015	0.162316	0.490505	0.721965	0.263779	1	1	1	1	1	1	1	2	2	2	2	2	2	2	2
gi|172035398	ref|YP_001801899.1 putative heavy metal transport/detoxification protein [Cyanothece sp. ATCC 51142]	5	0	0	0	0	0	0	-1	0.136336	0.601018	0.223742	0.476209	0.0932331	0.162103	0.0099454	0.265281	0.145352	0.228564	-0.167457	-0.292905	-0.252577	-0.461128	1	1	1	1	1	1	1	2	2	2	2	2	2	2	2
gi|172035404	ref|YP_001801905.1 hypothetical protein cce_0488 [Cyanothece sp. ATCC 51142]	2	0	-1	0	-1	-1	-1	-1	0.999905	0.0311531	0.177842	0.00183308	0.00699752	0.00127341	1.70817e-05	0.0372865	-0.546722	-0.360031	-0.891473	-0.716463	-0.94101	-1.54486	1	1	1	1	1	1	1	2	2	2	2	2	2	2	2
gi|172035406	ref|YP_001801907.1 glutathione synthetase [Cyanothece sp. ATCC 51142]	8	0	0	0	1	1	1	1	0.984864	0.0572673	0.245595	0.0488214	0.0165977	0.000990234	0.000278611	-0.103479	0.568122	0.383256	0.588169	0.728089	1.14503	1.37921	1	1	1	1	1	1	1	2	2	2	2	2	2	2	2
gi|172035407	ref|YP_001801908.1 glutaredoxin [Cyanothece sp. ATCC 51142]	1	0	0	0	0	0	0	0	0.999995	0.498932	0.436703	0.372644	0.073414	0.8448	0.172843	0.0459831	0.454378	0.48735	0.524637	0.863536	0.28674	0.689867	1	1	1	1	1	1	1	2	2	2	2	2	2	2	2
gi|172035410	ref|YP_001801911.1 hypothetical protein cce_0494 [Cyanothece sp. ATCC 51142]	8	0	0	0	0	0	0	1	0.480984	0.953421	0.424656	0.896717	0.999987	0.186137	0.0376363	0.352892	0.160184	-0.376039	-0.194632	0.0400016	0.513458	0.76084	1	1	1	1	1	1	1	2	2	2	2	2	2	2	2
gi|172035411	ref|YP_001801912.1 hypothetical protein cce_0495 [Cyanothece sp. ATCC 51142]	1	0	0	0	0	0	0	2	NaN	NaN	NaN	NaN	NaN	NaN	NaN	NaN	NaN	NaN	NaN	NaN	NaN	NaN	1	1	1	1	1	1	0.0185317	0	0	0	0	0	0	0	2
gi|172035418	ref|YP_001801919.1 bifunctional orotidine 5-phosphate decarboxylase/orotate phosphoribosyltransferase protein [Cyanothece sp. ATCC 51142]	1	0	-2	0	0	0	0	0	0.984087	NaN	0.240628	0.208534	0.700261	0.340742	0.176818	0.115111	NaN	-0.78731	-0.759599	-0.378225	-0.611605	-0.810203	0.188911	0.0185317	0.188911	1	1	1	1	2	1	0	1	2	2	2	2
gi|172035421	ref|YP_001801922.1 peptidyl-prolyl cis-trans isomerase [Cyanothece sp. ATCC 51142]	25	0	0	0	1	1	1	1	0.999928	0.782316	0.735588	0.0115954	0.00177003	0.00132401	0.00176808	-0.0294376	0.138274	0.148055	0.541365	0.733495	0.767513	0.734938	1	1	1	1	1	1	1	2	2	2	2	2	2	2	2
gi|172035425	ref|YP_001801926.1 cysteinyl-tRNA synthetase [Cyanothece sp. ATCC 51142]	1	0	0	0	0	0	0	0	0.999894	0.999256	0.982631	0.996455	0.536344	0.212777	0.0869529	-0.120239	-0.162391	0.283072	-0.210764	-0.730248	-1.09478	-1.55815	1	1	1	1	1	1	0.188911	2	2	2	2	2	2	2	1
gi|172035426	ref|YP_001801927.1 homoserine kinase [Cyanothece sp. ATCC 51142]	8	0	1	1	1	1	1	1	0.767222	0.0108615	0.0120249	0.0476277	0.000476444	3.0296e-05	0.000121823	0.13348	0.51695	0.507194	0.388771	0.839818	1.09471	0.977272	1	1	1	1	1	1	1	2	2	2	2	2	2	2	2
gi|172035428	ref|YP_001801929.1 hypothetical protein cce_0512 [Cyanothece sp. ATCC 51142]	2	0	0	0	0	-2	-2	-2	0.999555	0.999802	0.999993	0.999774	NaN	NaN	NaN	0.563058	0.326811	-0.192457	0.331177	NaN	NaN	NaN	0.188911	1	1	1	0.0185317	0.0185317	0.0185317	2	1	2	2	2	0	0	0
gi|172035429	ref|YP_001801930.1 hypothetical protein cce_0513 [Cyanothece sp. ATCC 51142]	2	0	0	0	-2	-1	-1	-1	1	0.531047	0.096829	NaN	0.0120536	0.0367824	0.0200857	-0.0249639	-0.58471	-1.16331	NaN	-1.98893	-1.51735	-2.16621	1	1	1	0.0185317	1	1	0.188911	2	2	2	2	0	2	2	1
gi|172035431	ref|YP_001801932.1 glycosyl transferase, group 1 [Cyanothece sp. ATCC 51142]	1	0	0	0	-1	-1	-1	-1	0.999567	0.420466	0.0705502	0.00971246	0.0026133	0.00523209	0.0162694	-0.129285	-0.725756	-1.29877	-1.96745	-2.47642	-2.1976	-2.13498	1	1	1	1	1	1	0.188911	2	2	2	2	2	2	2	1
gi|172035434	ref|YP_001801935.1 hypothetical protein cce_0518 [Cyanothece sp. ATCC 51142]	1	0	0	0	0	2	0	2	NaN	NaN	NaN	NaN	NaN	NaN	NaN	NaN	NaN	NaN	NaN	NaN	NaN	NaN	1	0.188911	0.188911	0.188911	0.0185317	0.188911	0.0185317	0	0	1	1	1	2	1	2
gi|172035440	ref|YP_001801941.1 hypothetical protein cce_0524 [Cyanothece sp. ATCC 51142]	1	0	0	0	0	2	0	0	NaN	NaN	NaN	NaN	NaN	NaN	NaN	NaN	NaN	NaN	NaN	NaN	NaN	NaN	1	0.188911	0.188911	0.188911	0.0185317	1	1	0	0	1	1	1	2	0	0
gi|172035442	ref|YP_001801943.1 hypothetical protein cce_0526 [Cyanothece sp. ATCC 51142]	1	0	0	0	0	0	0	0	NaN	NaN	NaN	NaN	NaN	NaN	NaN	NaN	NaN	NaN	NaN	NaN	NaN	NaN	0.188911	1	0.188911	1	0.188911	1	0.188911	0	1	0	1	0	1	0	1
gi|172035450	ref|YP_001801951.1 hypothetical protein cce_0534 [Cyanothece sp. ATCC 51142]	1	0	0	0	0	2	0	0	NaN	NaN	NaN	NaN	NaN	NaN	NaN	NaN	NaN	NaN	NaN	NaN	NaN	NaN	1	1	1	1	0.0185317	1	0.188911	0	0	0	0	0	2	0	1
gi|172035451	ref|YP_001801952.1 hypothetical protein cce_0535 [Cyanothece sp. ATCC 51142]	1	0	2	2	2	2	2	2	NaN	NaN	NaN	NaN	NaN	NaN	NaN	NaN	NaN	NaN	NaN	NaN	NaN	NaN	1	0.0185317	0.0185317	0.0185317	0.0185317	0.0185317	0.0185317	0	0	2	2	2	2	2	2
gi|172035457	ref|YP_001801958.1 hypothetical protein cce_0541 [Cyanothece sp. ATCC 51142]	1	0	0	0	0	0	0	0	0.970865	0.842378	0.271034	0.999902	0.596277	0.996229	0.106228	-0.375262	0.56898	1.17583	0.142122	0.8035	0.254595	1.55823	1	1	1	1	1	1	1	2	2	2	2	2	2	2	2
gi|172035461	ref|YP_001801962.1 putative nitrogenase-associated protein [Cyanothece sp. ATCC 51142]	8	0	1	1	1	1	1	1	0.315319	1.03598e-09	5.24979e-08	5.58435e-05	3.75877e-06	5.23785e-07	1.56957e-05	0.27975	2.26461	2.37223	1.41912	1.62098	1.99138	1.42943	1	1	1	1	1	1	1	2	2	2	2	2	2	2	2
gi|172035462	ref|YP_001801963.1 hypothetical protein cce_0546 [Cyanothece sp. ATCC 51142]	6	1	1	1	1	1	1	1	0.0122519	5.13782e-08	1.3428e-07	3.68558e-06	3.14214e-05	1.30306e-06	4.04765e-07	0.862108	3.10055	3.28117	2.77379	2.15661	2.50523	2.6284	1	1	1	1	1	1	1	2	2	2	2	2	2	2	2
gi|172035463	ref|YP_001801964.1 nifT/fixU [Cyanothece sp. ATCC 51142]	6	0	1	1	1	1	1	1	0.685251	1.30246e-05	4.24059e-07	0.00116567	0.000280758	2.10567e-05	0.0264219	0.202177	1.80266	2.18703	0.995573	1.24139	1.62794	0.593782	1	1	1	1	1	1	1	2	2	2	2	2	2	2	2
gi|172035464	ref|YP_001801965.1 iron-sulfur cofactor synthesis protein [Cyanothece sp. ATCC 51142]	1	0	0	1	0	0	0	0	0.284059	0.0781014	0.0375615	0.962498	0.951479	0.963845	0.364437	-0.818038	1.18972	1.39764	0.280354	0.296958	0.278246	-0.74053	1	1	1	1	1	1	1	2	2	2	2	2	2	2	2
gi|172035470	ref|YP_001801971.1 nitrogenase cofactor biosynthesis protein [Cyanothece sp. ATCC 51142]	8	1	1	1	-1	0	1	0	0.0293488	0.00052742	0.00581535	0.00677719	0.331156	0.0177224	1	0.61444	1.1915	0.820591	-0.801119	0.322329	0.67651	0.0109115	1	1	1	1	1	1	1	2	2	2	2	2	2	2	2
gi|172035473	ref|YP_001801974.1 nitrogenase cofactor synthesis protein [Cyanothece sp. ATCC 51142]	10	1	1	1	1	1	1	1	0.00188999	0	1.78746e-14	2.329e-08	1.1513e-13	0	8.0901e-11	0.512129	2.7771	3.05318	1.97008	2.20171	2.63093	2.10284	1	1	1	1	1	1	1	2	2	2	2	2	2	2	2
gi|172035474	ref|YP_001801975.1 iron-sulfur cluster assembly protein [Cyanothece sp. ATCC 51142]	11	1	1	1	1	1	1	1	0.00151329	1.50981e-06	6.03293e-08	0.000179402	1.96343e-06	9.70265e-06	7.24672e-05	1.11677	2.34103	2.55372	1.54429	1.96052	2.13765	1.73033	1	1	1	1	1	1	1	2	2	2	2	2	2	2	2
gi|172035475	ref|YP_001801976.1 nitrogenase iron protein [Cyanothece sp. ATCC 51142]	46	1	1	1	1	1	1	1	0.00821234	5.70925e-07	2.57905e-08	3.25445e-09	2.37702e-10	3.92797e-13	2.04445e-08	0.51729	2.44237	2.93725	2.44956	2.16129	2.51537	2.21339	1	1	1	1	1	1	1	2	2	2	2	2	2	2	2
gi|172035476	ref|YP_001801977.1 nitrogenase molybdenum-iron protein alpha chain [Cyanothece sp. ATCC 51142]	63	1	1	1	1	1	1	1	0.00242765	1.31471e-09	1.32991e-10	7.85305e-12	1.69439e-08	1.36469e-12	5.52669e-13	0.683983	2.42794	3.03354	2.8114	2.36876	2.87231	2.85235	1	1	1	1	1	1	1	2	2	2	2	2	2	2	2
gi|172035477	ref|YP_001801978.1 nitrogenase molybdenum-iron protein beta chain [Cyanothece sp. ATCC 51142]	69	1	1	1	1	1	1	1	0.00306661	1.00399e-11	4.86167e-13	7.56173e-13	2.68307e-08	3.1048e-10	1.40121e-12	0.687517	2.5206	2.94247	2.73435	2.30947	2.71556	2.64757	1	1	1	1	1	1	1	2	2	2	2	2	2	2	2
gi|172035479	ref|YP_001801980.1 nitrogenase molybdenum-iron cofactor biosynthesis protein [Cyanothece sp. ATCC 51142]	9	0	0	0	0	0	0	0	NaN	NaN	NaN	NaN	NaN	NaN	NaN	0.0254479	3.12071	3.63487	2.45691	2.74163	3.02562	2.49808	0.188911	0.188911	0.188911	0.188911	0.188911	0.188911	0.188911	1	2	2	2	2	2	2	2
gi|172035480	ref|YP_001801981.1 nitrogenase molybdenum-iron cofactor biosynthesis protein [Cyanothece sp. ATCC 51142]	17	1	1	1	1	1	1	1	0.0015591	6.68859e-08	1.59364e-06	3.84454e-05	8.60748e-06	3.72896e-06	2.30039e-05	1.28242	3.16173	3.24703	1.99498	2.30933	2.98139	2.69263	1	1	1	1	1	1	1	2	2	2	2	2	2	2	2
gi|172035481	ref|YP_001801982.1 nitrogen fixation protein [Cyanothece sp. ATCC 51142]	8	1	1	1	1	1	1	1	0.00205891	9.16104e-07	5.57963e-07	8.17563e-08	2.2248e-05	3.138e-09	9.92664e-07	1.08184	2.42266	2.91743	2.69016	2.9076	3.22865	2.69579	1	1	1	1	1	1	1	2	2	2	2	2	2	2	2
gi|172035482	ref|YP_001801983.1 hypothetical protein cce_0566 [Cyanothece sp. ATCC 51142]	10	0	0	1	0	0	0	0	0.591715	0.121072	0.0302873	0.0680275	0.215332	0.224972	0.977588	-0.216109	0.402949	0.551918	0.464472	0.340447	0.335569	-0.0950799	1	1	1	1	1	1	1	2	2	2	2	2	2	2	2
gi|172035483	ref|YP_001801984.1 hypothetical protein cce_0567 [Cyanothece sp. ATCC 51142]	4	0	1	1	0	0	0	0	0.708461	0.00146652	0.0149026	0.305414	0.978928	0.105987	0.062735	-0.205978	1.01346	0.694009	-0.330831	0.103266	0.458697	-0.5203	1	1	1	1	1	1	1	2	2	2	2	2	2	2	2
gi|172035484	ref|YP_001801985.1 nitrogen fixation protein [Cyanothece sp. ATCC 51142]	12	1	1	1	1	1	1	1	0.0117628	0.000467348	0.00119557	0.0324998	0.00470179	0.00221928	0.00847951	1.07166	1.75562	1.53873	0.886136	1.24978	1.41375	1.13455	1	1	1	1	1	1	1	2	2	2	2	2	2	2	2
gi|172035486	ref|YP_001801987.1 Fe-S cluster biosynthesis, putative nitrogen fixation related protein [Cyanothece sp. ATCC 51142]	2	1	1	1	0	1	1	0	0.0463904	0.00388778	0.016347	0.268866	0.00608381	0.0103962	0.456057	1.0923	1.71382	1.34091	0.681674	1.59129	1.45305	0.544363	1	1	1	1	1	1	1	2	2	2	2	2	2	2	2
gi|172035487	ref|YP_001801988.1 2Fe-2S ferredoxin, putative nitrogen fixation related protein [Cyanothece sp. ATCC 51142]	5	0	1	1	1	1	1	1	0.999935	0.000334263	2.57215e-05	5.66035e-05	3.3777e-06	1.07533e-06	2.68576e-05	0.0669206	2.12955	2.68963	2.77878	3.47923	3.65636	3.35785	1	1	1	1	1	1	1	2	2	2	2	2	2	2	2
gi|172035495	ref|YP_001801996.1 4Fe-4S ferredoxin [Cyanothece sp. ATCC 51142]	2	0	0	0	1	1	1	1	0.99999	0.0797677	0.0595597	0.00569129	0.04621	0.0013916	0.00231217	0.0803206	1.33168	1.42463	2.21628	1.50559	2.76342	2.56175	1	1	1	1	1	1	1	2	2	2	2	2	2	2	2
gi|172035502	ref|YP_001802003.1 hypothetical protein cce_0586 [Cyanothece sp. ATCC 51142]	3	1	0	-1	-1	0	0	-1	0.0405887	1	0.000974321	6.90457e-06	0.0997311	0.864849	0.00536709	0.4589	-0.0126816	-0.864285	-1.66055	-0.373875	-0.128404	-0.664126	1	1	1	1	1	1	1	2	2	2	2	2	2	2	2
gi|172035504	ref|YP_001802005.1 hypothetical protein cce_0588 [Cyanothece sp. ATCC 51142]	2	0	0	1	0	0	0	0	0.997304	0.155852	0.0492467	0.245799	0.418432	0.0650364	0.773337	0.0820308	0.479386	0.636737	0.415429	0.335418	0.598623	-0.218125	1	1	1	1	1	1	1	2	2	2	2	2	2	2	2
gi|172035505	ref|YP_001802006.1 cytochrome c family protein [Cyanothece sp. ATCC 51142]	12	1	1	0	1	1	1	0	0.00010205	0.00139222	0.0732801	3.28965e-05	8.45299e-05	0.0011296	0.0862784	1.04641	0.759	-0.373455	1.3695	1.07364	0.780416	0.359159	1	1	1	1	1	1	1	2	2	2	2	2	2	2	2
gi|172035506	ref|YP_001802007.1 plastocyanin [Cyanothece sp. ATCC 51142]	13	0	0	0	1	1	1	0	0.704918	0.999991	0.0872953	0.019065	0.0142679	0.0133374	0.0796216	-0.318843	-0.0450149	0.741835	1.02223	1.0775	1.09084	0.758451	1	1	1	1	1	1	1	2	2	2	2	2	2	2	2
gi|172035511	ref|YP_001802012.1 glucokinase [Cyanothece sp. ATCC 51142]	10	0	0	0	0	0	0	0	0.998761	0.397045	0.939414	0.297003	0.919991	0.163573	0.745807	0.0628538	0.300201	-0.131684	-0.338778	0.140929	0.412819	0.198303	1	1	1	1	1	1	1	2	2	2	2	2	2	2	2
gi|172035514	ref|YP_001802015.1 hypothetical protein cce_0598 [Cyanothece sp. ATCC 51142]	19	1	0	0	0	0	0	0	0.00141896	0.365925	0.998721	0.988089	0.836065	0.851288	0.0569145	1.24501	0.377223	0.0765289	-0.113344	0.207944	0.201988	-0.6527	1	1	1	1	1	1	1	2	2	2	2	2	2	2	2
gi|172035516	ref|YP_001802017.1 exopolyphosphatase [Cyanothece sp. ATCC 51142]	5	0	0	0	0	0	1	1	0.55437	0.170595	0.102832	0.455203	0.139219	0.0415227	0.0348552	0.296898	0.48172	0.553342	0.331964	0.510671	0.681177	0.706159	1	1	1	1	1	1	1	2	2	2	2	2	2	2	2
gi|172035521	ref|YP_001802022.1 protein involved in constitutive low affinity CO2 uptake [Cyanothece sp. ATCC 51142]	3	0	0	0	0	0	0	0	1	0.980097	0.147213	0.152846	0.76714	0.999435	0.938485	-0.0615301	-0.353341	-1.45442	-1.439	-0.65717	-0.187796	-0.451792	1	1	1	1	1	1	1	2	2	2	2	2	2	2	2
gi|172035522	ref|YP_001802023.1 phosphoglucomutase [Cyanothece sp. ATCC 51142]	26	0	0	0	0	0	0	0	1	0.999954	0.567351	0.999999	0.191413	0.316677	0.302629	0.0134668	0.0273438	-0.17882	-0.0150011	-0.284342	-0.238663	-0.242935	1	1	1	1	1	1	1	2	2	2	2	2	2	2	2
gi|172035523	ref|YP_001802024.1 putative ribonuclease H [Cyanothece sp. ATCC 51142]	14	0	0	0	0	0	1	0	0.970457	0.634521	0.887497	0.777064	0.245733	0.0465963	0.216542	0.135929	0.277326	0.186588	0.229434	0.439543	0.681473	0.458575	1	1	1	1	1	1	1	2	2	2	2	2	2	2	2
gi|172035524	ref|YP_001802025.1 hypothetical protein cce_0608 [Cyanothece sp. ATCC 51142]	1	0	0	0	0	0	0	0	0.998946	0.762019	0.162291	0.165415	0.908335	0.441946	0.158523	-0.171423	-1.08129	-2.12263	-1.42281	-0.426731	-1.47848	-2.13823	1	0.188911	0.188911	1	1	0.188911	0.188911	2	2	1	1	2	2	1	1
gi|172035525	ref|YP_001802026.1 hypothetical protein cce_0609 [Cyanothece sp. ATCC 51142]	4	0	0	-1	-1	-1	0	0	0.94189	0.676443	0.0112535	0.00473948	0.0111861	0.766058	0.695915	0.221505	-0.369377	-1.25455	-1.4522	-1.25658	-0.327094	-0.360321	1	1	1	1	1	1	1	2	2	2	2	2	2	2	2
gi|172035526	ref|YP_001802027.1 hypothetical protein cce_0610 [Cyanothece sp. ATCC 51142]	1	0	0	0	0	0	0	1	0.703428	0.997384	0.630749	0.0547157	0.930127	0.234258	0.0215105	-0.479168	0.161239	-0.53581	-1.53788	-0.311945	0.882793	1.67879	0.188911	1	1	0.188911	1	1	1	2	1	2	2	1	2	2	2
gi|172035535	ref|YP_001802036.1 dTDP-glucose 4,6-dehydratase [Cyanothece sp. ATCC 51142]	3	0	0	-1	-1	-1	0	0	0.999764	0.999966	0.0308622	0.000208312	0.00377862	0.107169	0.923346	-0.0438035	0.0325447	-0.554341	-1.20232	-0.804241	-0.419431	0.126183	1	1	1	1	1	1	1	2	2	2	2	2	2	2	2
gi|172035537	ref|YP_001802038.1 hypothetical protein cce_0621 [Cyanothece sp. ATCC 51142]	3	0	0	0	0	1	1	1	0.431941	0.124496	0.95477	0.551271	0.0184383	0.0125201	0.00210803	0.676696	1.04523	0.288757	0.591598	1.58682	1.70188	2.27875	1	1	1	1	1	1	1	2	2	2	2	2	2	2	2
gi|172035539	ref|YP_001802040.1 polynucleotide phosphorylase/polyadenylase [Cyanothece sp. ATCC 51142]	59	0	0	1	1	1	1	1	0.632753	0.178861	0.0258183	0.00618857	0.00287971	0.000684068	0.00224797	0.178155	0.312163	0.492695	0.635823	0.72017	0.902118	0.747595	1	1	1	1	1	1	1	2	2	2	2	2	2	2	2
gi|172035540	ref|YP_001802041.1 FAD-dependent pyridine nucleotide-disulphide oxidoreductase [Cyanothece sp. ATCC 51142]	2	0	0	-1	-2	-1	-1	-1	0.752766	0.656566	0.0228573	NaN	0.0120248	0.0212212	0.0099629	0.445491	-0.509625	-2.24726	NaN	-2.02973	-1.7741	-2.12018	1	1	0.188911	0.0185317	1	1	1	2	2	2	1	0	2	2	2
gi|172035541	ref|YP_001802042.1 hypothetical protein cce_0625 [Cyanothece sp. ATCC 51142]	2	0	1	1	1	1	1	1	0.181318	0.0440289	0.0121089	0.00292276	0.00276711	0.00360092	0.00193884	0.65522	0.932088	1.19449	1.51565	1.52369	1.46209	1.61148	1	1	1	1	1	1	1	2	2	2	2	2	2	2	2
gi|172035544	ref|YP_001802045.1 acetolactate synthase 3 regulatory subunit [Cyanothece sp. ATCC 51142]	4	0	0	-1	-1	0	0	0	0.765048	0.284309	0.0107698	0.0395347	0.1055	0.110972	0.999701	-0.362342	-0.64703	-1.39883	-1.09437	-0.874106	-0.862867	-0.0942253	1	1	1	1	1	1	1	2	2	2	2	2	2	2	2
gi|172035545	ref|YP_001802046.1 putative CP12 [Cyanothece sp. ATCC 51142]	4	0	-1	-1	-1	-1	-1	-1	0.260351	1.79553e-05	6.82394e-06	7.18194e-06	3.19279e-05	6.9573e-07	1.81163e-05	-0.204556	-1.10642	-1.31977	-1.60445	-0.995604	-1.32879	-1.04722	1	1	1	1	1	1	1	2	2	2	2	2	2	2	2
gi|172035546	ref|YP_001802047.1 putative peptidase M50 [Cyanothece sp. ATCC 51142]	1	0	0	-1	-1	-1	0	-1	0.996129	0.800229	0.00125995	0.000187584	0.0238276	0.196979	0.0373104	-0.111374	-0.266783	-1.53255	-1.97262	-0.941182	-0.570054	-0.861397	1	1	1	1	1	1	1	2	2	2	2	2	2	2	2
gi|172035557	ref|YP_001802058.1 ATP-dependent Clp protease, proteolytic subunit [Cyanothece sp. ATCC 51142]	8	0	0	0	0	0	0	1	0.999997	0.843199	0.18933	0.0649337	0.0829089	0.271741	0.0358305	-0.0171632	0.11871	-0.276984	-0.366671	-0.346272	-0.245503	0.416704	1	1	1	1	1	1	1	2	2	2	2	2	2	2	2
gi|172035569	ref|YP_001802070.1 putative modulator of DNA gyrase [Cyanothece sp. ATCC 51142]	14	0	0	0	0	0	0	0	0.966192	0.243769	0.194593	0.418334	0.899741	0.952717	1	-0.132202	-0.416557	-0.448465	-0.335388	-0.170956	-0.142361	-0.0102359	1	1	1	1	1	1	1	2	2	2	2	2	2	2	2
gi|172035570	ref|YP_001802071.1 2Fe-2S ferredoxin [Cyanothece sp. ATCC 51142]	5	0	1	0	0	1	1	1	0.521995	0.0391576	0.122152	0.114403	0.00166314	0.000361677	0.00042279	0.219962	0.492537	0.377938	0.384509	0.849096	1.05067	1.03351	1	1	1	1	1	1	1	2	2	2	2	2	2	2	2
gi|172035574	ref|YP_001802075.1 hypothetical protein cce_0658 [Cyanothece sp. ATCC 51142]	4	0	0	0	0	0	0	0	0.193605	0.89289	0.136926	0.114163	0.739901	0.242888	0.99996	-1.03104	0.399485	-1.14107	-1.19804	-0.52552	-0.957381	0.096967	1	1	1	1	1	1	1	2	2	2	2	2	2	2	2
gi|172035575	ref|YP_001802076.1 photosystem II CP43 protein, chlorophyll-binding protein CP43 [Cyanothece sp. ATCC 51142]	17	0	0	-1	-1	0	1	0	0.999999	0.973268	0.0100014	0.0352374	1	0.0496923	0.122997	-0.021286	0.117299	-0.805454	-0.636891	-0.00428208	0.592643	0.477376	1	1	1	1	1	1	1	2	2	2	2	2	2	2	2
gi|172035577	ref|YP_001802078.1 putative GatB/Yqey [Cyanothece sp. ATCC 51142]	12	0	0	0	1	1	1	1	0.368928	0.950409	0.0589342	0.00121451	0.00265321	0.00160418	0.0119163	0.280444	0.113639	0.483241	0.952515	0.849819	0.915792	0.661611	1	1	1	1	1	1	1	2	2	2	2	2	2	2	2
gi|172035578	ref|YP_001802079.1 hypothetical protein cce_0662 [Cyanothece sp. ATCC 51142]	6	0	0	0	0	0	1	1	0.690673	0.999666	0.999836	0.877434	0.222303	0.0291139	0.000679756	-0.201091	-0.0480105	0.042924	-0.1485	0.353413	0.583474	1.07721	1	1	1	1	1	1	1	2	2	2	2	2	2	2	2
gi|172035579	ref|YP_001802080.1 succinate dehydrogenase flavoprotein subunit [Cyanothece sp. ATCC 51142]	11	0	-1	-1	-1	-1	-1	-1	0.385982	0.0022618	0.000379061	1.73114e-05	0.00939376	0.0403337	2.47946e-06	-0.122895	-0.388241	-0.507268	-0.716538	-0.308519	-0.234426	-0.833592	1	1	1	1	1	1	1	2	2	2	2	2	2	2	2
gi|172035582	ref|YP_001802083.1 glucose-6-phosphate isomerase [Cyanothece sp. ATCC 51142]	39	0	0	0	1	0	1	0	0.999844	0.0533704	0.484619	0.0338957	0.121226	0.0131701	0.149443	0.0352377	0.424626	0.21126	0.467196	0.34876	0.558817	0.329285	1	1	1	1	1	1	1	2	2	2	2	2	2	2	2
gi|172035594	ref|YP_001802095.1 two-component response regulator [Cyanothece sp. ATCC 51142]	18	0	0	0	0	0	0	0	0.898531	0.618106	0.762606	0.941031	0.975095	0.999986	0.706644	-0.142025	-0.221294	-0.183482	0.124053	-0.102598	-0.0299152	-0.198288	1	1	1	1	1	1	1	2	2	2	2	2	2	2	2
gi|172035596	ref|YP_001802097.1 hypothetical protein cce_0680 [Cyanothece sp. ATCC 51142]	1	-2	0	1	1	1	1	1	NaN	0.288107	0.00131143	0.000225184	0.000683945	0.000488405	0.00196956	NaN	0.443797	1.57404	2.08396	1.79849	1.8655	1.45784	0.0185317	1	1	1	1	1	1	2	0	2	2	2	2	2	2
gi|172035601	ref|YP_001802102.1 cysteine desulfurase activator complex subunit SufB [Cyanothece sp. ATCC 51142]	2	0	-2	0	0	0	0	0	0.998944	NaN	0.141154	0.996427	0.297181	0.884312	0.999977	-0.0749256	NaN	-0.591767	0.0587508	-0.450306	-0.195195	-0.0414866	1	0.0185317	1	0.188911	1	1	1	2	2	0	2	1	2	2	2
gi|172035602	ref|YP_001802103.1 iron-sulfur assembly ATPase [Cyanothece sp. ATCC 51142]	11	0	-1	-1	-1	-1	-1	-1	0.372095	0.00208167	0.00145258	0.0010317	2.77987e-05	0.000108153	0.00224781	-0.19706	-0.619752	-0.657428	-0.686811	-0.993666	-0.942834	-0.614257	1	1	1	1	1	1	1	2	2	2	2	2	2	2	2
gi|172035604	ref|YP_001802105.1 nucleoside diphosphate kinase [Cyanothece sp. ATCC 51142]	15	0	0	0	0	0	0	0	1	0.997474	0.951695	0.763266	0.690423	0.0690246	0.482497	0.0124989	0.0545071	-0.0962855	0.148995	0.164606	0.397357	0.209943	1	1	1	1	1	1	1	2	2	2	2	2	2	2	2
gi|172035613	ref|YP_001802114.1 putative acetyltransferase, Eis type [Cyanothece sp. ATCC 51142]	1	0	0	0	0	0	0	0	NaN	NaN	NaN	NaN	NaN	NaN	NaN	NaN	0.101306	0.608877	0.245182	0.401387	0.562753	0.69881	1	0.188911	0.188911	1	0.188911	0.188911	0.188911	1	1	2	2	1	2	2	2
gi|172035619	ref|YP_001802120.1 hypothetical protein cce_0703 [Cyanothece sp. ATCC 51142]	1	0	0	0	0	0	0	0	0.999975	0.965595	0.602649	0.142338	0.173663	0.26689	0.0588039	-0.0997506	-0.342427	-0.718986	-1.35	-1.2681	-1.76319	-2.53671	1	1	1	1	1	0.188911	0.188911	2	2	2	2	2	2	1	1
gi|172035620	ref|YP_001802121.1 elongation factor TS [Cyanothece sp. ATCC 51142]	18	0	0	0	0	0	0	0	0.893852	0.781175	0.119808	0.188102	0.119451	0.176236	0.168215	-0.121667	-0.151026	-0.361178	-0.317622	-0.361452	-0.324005	-0.328517	1	1	1	1	1	1	1	2	2	2	2	2	2	2	2
gi|172035621	ref|YP_001802122.1 30S ribosomal protein S2 [Cyanothece sp. ATCC 51142]	18	0	0	-1	-1	-1	0	1	0.908185	0.787187	0.00348547	0.0106283	0.000316737	0.206013	0.0393031	-0.0851123	-0.108749	-0.524604	-0.435472	-0.751885	-0.224358	0.340129	1	1	1	1	1	1	1	2	2	2	2	2	2	2	2
gi|172035624	ref|YP_001802125.1 leucyl aminopeptidase [Cyanothece sp. ATCC 51142]	27	0	1	0	1	1	1	1	0.999874	0.00773679	0.237793	0.00930219	0.00828277	0.000250039	5.26328e-05	0.0344659	0.620261	0.288867	0.601553	0.614139	1.04691	1.2315	1	1	1	1	1	1	1	2	2	2	2	2	2	2	2
gi|172035626	ref|YP_001802127.1 hypothetical protein cce_0710 [Cyanothece sp. ATCC 51142]	9	0	-1	-1	-1	-1	-1	-1	0.119541	4.8742e-05	1.60106e-05	0.0152989	0.00117231	1.05452e-05	5.10296e-05	-0.241763	-0.850967	-0.935432	-0.375502	-0.572898	-1.07734	-0.857308	1	1	1	1	1	1	1	2	2	2	2	2	2	2	2
gi|172035634	ref|YP_001802135.1 putative glutamate--cysteine ligase [Cyanothece sp. ATCC 51142]	1	0	0	-2	-2	-2	-2	0	NaN	NaN	NaN	NaN	NaN	NaN	NaN	-0.946588	-0.662591	NaN	NaN	NaN	NaN	-0.911463	1	0.188911	0.0185317	0.0185317	0.0185317	0.0185317	1	2	2	1	0	0	0	0	2
gi|172035635	ref|YP_001802136.1 tRNA/rRNA methyltransferase [Cyanothece sp. ATCC 51142]	1	-2	0	-2	-2	-2	0	-2	NaN	NaN	NaN	NaN	NaN	NaN	NaN	NaN	0.655555	NaN	NaN	NaN	1.78762	NaN	0.0185317	1	0.0185317	0.0185317	0.0185317	0.188911	0.0185317	2	0	2	0	0	0	1	0
gi|172035636	ref|YP_001802137.1 peptidoglycan-binding M23B family peptidase [Cyanothece sp. ATCC 51142]	1	0	0	0	-1	-1	-1	-1	0.236184	0.701788	0.980347	0.0123358	0.0310658	0.01235	1.87631e-05	0.325559	-0.186331	0.0913377	-0.643654	-0.541447	-0.644093	-1.66934	1	1	1	1	1	1	1	2	2	2	2	2	2	2	2
gi|172035651	ref|YP_001802152.1 dihydrolipoamide dehydrogenase [Cyanothece sp. ATCC 51142]	24	0	0	-1	0	-1	0	0	0.394602	0.999886	0.00134252	0.154283	0.00395632	0.548845	0.176383	-0.181977	-0.0260832	-0.629702	-0.253773	-0.53191	-0.152849	0.243992	1	1	1	1	1	1	1	2	2	2	2	2	2	2	2
gi|172035653	ref|YP_001802154.1 hypothetical protein cce_0737 [Cyanothece sp. ATCC 51142]	4	0	0	1	0	1	1	0	0.720181	0.43904	0.011135	0.895488	0.00514992	0.0215795	0.394716	0.287992	0.401102	1.03838	0.21168	1.18334	0.920054	0.421971	1	1	1	1	1	1	1	2	2	2	2	2	2	2	2
gi|172035656	ref|YP_001802157.1 hypothetical protein cce_0740 [Cyanothece sp. ATCC 51142]	1	0	0	0	0	0	0	0	NaN	NaN	NaN	NaN	NaN	NaN	NaN	0.441667	0.560399	1.72254	2.30657	2.51341	2.70733	2.10077	0.188911	0.188911	0.188911	0.188911	0.188911	0.188911	0.188911	1	2	2	2	2	2	2	2
gi|172035674	ref|YP_001802175.1 DNA gyrase subunit B [Cyanothece sp. ATCC 51142]	17	0	-1	-1	-1	-1	-1	-1	0.227693	0.0209918	0.00056625	2.44402e-05	0.000475274	0.000638665	0.00358868	-0.22298	-0.395284	-0.698309	-0.982033	-0.718905	-0.693384	-0.535431	1	1	1	1	1	1	1	2	2	2	2	2	2	2	2
gi|172035675	ref|YP_001802176.1 hypothetical protein cce_0759 [Cyanothece sp. ATCC 51142]	5	0	1	1	1	1	1	1	0.454957	0.000799999	0.000304056	4.87736e-05	5.99222e-05	6.65578e-06	1.38803e-06	0.410237	1.64321	1.87525	2.31885	2.37557	2.64912	3.01707	1	1	1	1	1	1	1	2	2	2	2	2	2	2	2
gi|172035680	ref|YP_001802181.1 hypothetical protein cce_0764 [Cyanothece sp. ATCC 51142]	12	0	1	1	0	1	1	0	0.999846	0.0160444	0.0102003	0.947291	0.0140318	0.00276272	0.112943	-0.0427093	0.656534	0.711935	0.120662	0.672381	0.879681	-0.432697	1	1	1	1	1	1	1	2	2	2	2	2	2	2	2
gi|172035682	ref|YP_001802183.1 putative methyltransferase [Cyanothece sp. ATCC 51142]	2	0	0	1	1	1	1	1	0.905231	0.0804544	0.000319123	0.000373828	0.00024304	0.00108364	0.000637551	0.172926	0.584557	1.48148	1.50522	1.543	1.25419	1.35844	1	1	1	1	1	1	1	2	2	2	2	2	2	2	2
gi|172035683	ref|YP_001802184.1 lipoyl synthase [Cyanothece sp. ATCC 51142]	1	0	0	0	2	0	0	0	NaN	NaN	NaN	NaN	NaN	NaN	NaN	NaN	NaN	NaN	NaN	NaN	NaN	NaN	1	1	1	0.0185317	0.188911	1	1	0	0	0	0	2	1	0	0
gi|172035686	ref|YP_001802187.1 phosphoglucomutase/phosphomannomutase [Cyanothece sp. ATCC 51142]	9	0	0	-1	-1	-1	-1	0	0.866549	0.594673	0.00286168	0.0356901	0.0136097	0.0180606	0.175447	-0.236403	-0.351144	-1.35525	-0.870802	-1.04634	-0.993369	-0.591691	1	1	1	1	1	1	1	2	2	2	2	2	2	2	2
gi|172035691	ref|YP_001802192.1 hypothetical protein cce_0775 [Cyanothece sp. ATCC 51142]	1	0	0	0	0	0	0	0	0.834303	0.654426	0.999999	0.636653	0.803315	0.998908	0.0871131	0.315799	0.413899	0.03514	-0.636447	0.333878	0.110694	1.28653	1	1	1	0.188911	1	1	0.188911	2	2	2	2	1	2	2	1
gi|172035692	ref|YP_001802193.1 photosystem II protein Q [Cyanothece sp. ATCC 51142]	17	0	0	0	0	0	1	0	0.999969	0.999043	0.636372	0.114554	0.607305	0.018577	0.0768663	0.0312073	0.0530138	-0.201533	-0.401889	0.2086	0.595781	0.443694	1	1	1	1	1	1	1	2	2	2	2	2	2	2	2
gi|172035693	ref|YP_001802194.1 putative hydrolase [Cyanothece sp. ATCC 51142]	1	0	-2	0	0	0	0	0	1	NaN	0.999486	0.99971	1	0.650128	0.374514	0.311709	NaN	0.51538	-0.115226	-0.0438341	0.5644	0.811054	0.188911	0.0185317	0.188911	1	1	1	1	2	1	0	1	2	2	2	2
gi|172035694	ref|YP_001802195.1 hypothetical protein cce_0778 [Cyanothece sp. ATCC 51142]	2	-1	-1	-1	-1	-1	-1	-1	0.0138476	0.000258945	3.46453e-06	6.06873e-05	9.60262e-05	3.6154e-05	0.000231373	-0.876313	-1.62087	-2.44847	-1.88778	-1.78202	-2.02937	-1.67569	1	1	1	1	1	1	1	2	2	2	2	2	2	2	2
gi|172035697	ref|YP_001802198.1 hypothetical protein cce_0781 [Cyanothece sp. ATCC 51142]	1	0	0	2	2	2	2	2	NaN	NaN	NaN	NaN	NaN	NaN	NaN	NaN	NaN	NaN	NaN	NaN	NaN	NaN	0.188911	1	0.0185317	0.0185317	0.0185317	0.0185317	0.0185317	0	1	0	2	2	2	2	2
gi|172035698	ref|YP_001802199.1 aldo/keto reductase [Cyanothece sp. ATCC 51142]	8	0	1	1	1	1	1	1	0.220823	9.46175e-06	5.16399e-07	1.47695e-07	1.36377e-07	2.07453e-08	5.75902e-08	0.103213	0.56898	0.623145	0.821237	0.817651	0.874017	0.787084	1	1	1	1	1	1	1	2	2	2	2	2	2	2	2
gi|172035700	ref|YP_001802201.1 gid protein [Cyanothece sp. ATCC 51142]	6	0	0	-1	-1	-1	-1	-1	0.0835336	0.286504	0.00466147	0.00102899	0.00354083	0.00939819	0.0022932	-1.05858	-0.737283	-1.84172	-2.32862	-1.92072	-1.63716	-2.06035	1	1	1	1	1	1	1	2	2	2	2	2	2	2	2
gi|172035711	ref|YP_001802212.1 hypothetical protein cce_0795 [Cyanothece sp. ATCC 51142]	2	0	1	1	1	1	1	0	0.142935	0.000109826	6.68023e-05	0.021408	0.00756925	0.000628165	0.998881	0.387989	1.462	1.49867	0.60781	0.741107	1.11064	0.151504	1	1	1	1	1	1	0.188911	2	2	2	2	2	2	2	1
gi|172035713	ref|YP_001802214.1 pyridoxamine 5-phosphate oxidase [Cyanothece sp. ATCC 51142]	1	0	0	2	2	2	0	0	NaN	NaN	NaN	NaN	NaN	NaN	NaN	NaN	NaN	NaN	NaN	NaN	NaN	NaN	0.188911	0.188911	0.0185317	0.0185317	0.0185317	1	0.188911	0	1	1	2	2	2	0	1
gi|172035714	ref|YP_001802215.1 ribulose-phosphate 3-epimerase [Cyanothece sp. ATCC 51142]	11	0	-1	-1	-1	-1	-1	-1	0.141197	1.90968e-05	7.65286e-06	0.000680986	0.000932432	0.00207394	0.028932	-0.487311	-1.99543	-2.16488	-1.28866	-1.24288	-1.10231	-0.702361	1	1	1	1	1	1	1	2	2	2	2	2	2	2	2
gi|172035716	ref|YP_001802217.1 acetate kinase [Cyanothece sp. ATCC 51142]	7	0	1	1	1	1	1	1	0.957915	0.00179853	0.000889949	0.00013263	2.99436e-05	2.46359e-05	1.59403e-05	0.138835	1.14072	1.26249	1.68871	1.85484	2.07187	2.17798	1	1	1	1	1	1	1	2	2	2	2	2	2	2	2
gi|172035717	ref|YP_001802218.1 50s ribosomal protein L19 [Cyanothece sp. ATCC 51142]	16	0	0	0	0	-1	0	0	0.98556	0.9985	0.432352	0.807853	0.0435731	0.780895	0.946147	-0.0814282	-0.0544866	-0.241929	-0.151312	-0.478902	-0.158002	0.107488	1	1	1	1	1	1	1	2	2	2	2	2	2	2	2
gi|172035718	ref|YP_001802219.1 cob(I)alamin adenosyltransferase [Cyanothece sp. ATCC 51142]	3	0	0	0	0	0	0	0	0.906584	0.998708	0.204158	0.919335	0.962348	0.546594	0.06538	-0.394658	0.169643	-1.22973	0.380008	0.317329	0.687984	1.44972	1	1	0.188911	1	1	1	1	2	2	2	1	2	2	2	2
gi|172035719	ref|YP_001802220.1 Maf-like protein [Cyanothece sp. ATCC 51142]	1	0	0	-1	-1	-1	0	0	0.999993	0.941054	0.00222131	0.0231019	0.00137206	0.074295	0.192342	0.0408426	-0.185609	-1.36629	-0.919422	-1.47165	-0.719228	0.557722	1	1	1	1	1	1	1	2	2	2	2	2	2	2	2
gi|172035720	ref|YP_001802221.1 photosystem II oxygen evolving complex protein PsbP, 23 kD extrinsic protein [Cyanothece sp. ATCC 51142]	5	0	0	-1	-1	0	0	0	0.754594	0.931377	0.0076398	0.000187104	0.279493	0.999826	0.999999	0.17268	-0.119674	-0.696478	-1.17918	-0.305606	-0.0409051	0.0182396	1	1	1	1	1	1	1	2	2	2	2	2	2	2	2
gi|172035721	ref|YP_001802222.1 inorganic polyphosphate/ATP-NAD kinase [Cyanothece sp. ATCC 51142]	1	0	2	0	0	0	2	2	NaN	NaN	NaN	NaN	NaN	NaN	NaN	NaN	NaN	NaN	NaN	NaN	NaN	NaN	0.188911	0.0185317	0.188911	0.188911	0.188911	0.0185317	0.0185317	0	1	2	1	1	1	2	2
gi|172035722	ref|YP_001802223.1 hypothetical protein cce_0806 [Cyanothece sp. ATCC 51142]	8	0	0	0	0	0	0	0	0.999452	0.0589023	0.910101	0.76701	0.976054	0.87514	0.0584637	-0.0403505	-0.392736	-0.106675	-0.141294	0.0788894	0.116477	-0.39349	1	1	1	1	1	1	1	2	2	2	2	2	2	2	2
gi|172035727	ref|YP_001802228.1 methenyltetrahydrofolate cyclohydrolase [Cyanothece sp. ATCC 51142]	8	0	1	0	0	0	1	1	1	0.0118007	0.299151	0.245582	0.0647359	0.0023727	0.000835896	-0.000650794	0.467757	0.215585	0.231595	0.333952	0.609522	0.712908	1	1	1	1	1	1	1	2	2	2	2	2	2	2	2
gi|172035731	ref|YP_001802232.1 hypothetical protein cce_0815 [Cyanothece sp. ATCC 51142]	3	0	0	0	1	0	1	1	0.975696	0.197988	0.323905	0.0112346	0.260857	0.0162269	0.00257095	0.076197	0.275628	0.231692	0.523272	0.2514	0.489829	0.666098	1	1	1	1	1	1	1	2	2	2	2	2	2	2	2
gi|172035734	ref|YP_001802235.1 UDP-N-acetylmuramoylalanyl-D-glutamate--2,6-diaminopimelate ligase [Cyanothece sp. ATCC 51142]	7	0	-1	-1	-1	-1	-1	-1	0.84529	0.0457208	0.00455835	0.00273304	0.0157791	0.00644674	0.00169354	-0.197938	-0.662994	-1.00837	-1.09361	-0.816279	-0.954654	-1.17835	1	1	1	1	1	1	1	2	2	2	2	2	2	2	2
gi|172035736	ref|YP_001802237.1 hypothetical protein cce_0820 [Cyanothece sp. ATCC 51142]	5	0	0	0	0	1	1	1	0.999981	0.677844	0.973861	0.996015	0.029769	0.0025831	0.00790088	0.0262126	0.173218	-0.0872324	0.0612053	0.492259	0.753235	0.626765	1	1	1	1	1	1	1	2	2	2	2	2	2	2	2
gi|172035737	ref|YP_001802238.1 hypothetical protein cce_0821 [Cyanothece sp. ATCC 51142]	1	0	0	0	0	0	0	0	NaN	NaN	NaN	NaN	NaN	NaN	NaN	NaN	NaN	NaN	NaN	NaN	NaN	NaN	1	1	1	0.188911	1	1	1	0	0	0	0	1	0	0	0
gi|172035738	ref|YP_001802239.1 hypothetical protein cce_0822 [Cyanothece sp. ATCC 51142]	7	0	0	-1	-1	0	0	0	0.740819	0.411773	0.0451546	0.000286776	0.340458	1	0.536641	-0.214188	-0.316578	-0.607453	-1.36802	-0.344243	-0.0143761	-0.275009	1	1	1	1	1	1	1	2	2	2	2	2	2	2	2
gi|172035739	ref|YP_001802240.1 hypothetical protein cce_0823 [Cyanothece sp. ATCC 51142]	1	0	0	-1	-1	-2	-1	-1	0.26123	0.787853	0.00812712	0.00149313	NaN	0.00654222	0.0464805	-1.24844	-0.621602	-3.88061	-4.70078	NaN	-3.43899	-2.14623	1	1	0.188911	1	0.0185317	1	1	2	2	2	1	2	0	2	2
gi|172035745	ref|YP_001802246.1 anthranilate phosphoribosyltransferase [Cyanothece sp. ATCC 51142]	7	0	0	0	0	0	0	0	0.334811	0.906836	0.242001	0.577378	0.995049	0.303338	0.980371	-0.333381	0.151148	-0.376324	-0.252532	0.0822686	0.346699	0.106411	1	1	1	1	1	1	1	2	2	2	2	2	2	2	2
gi|172035747	ref|YP_001802248.1 naphthoate synthase [Cyanothece sp. ATCC 51142]	1	0	0	0	0	0	0	0	NaN	NaN	NaN	NaN	NaN	NaN	NaN	0.0646641	0.0167026	NaN	NaN	NaN	0.115506	0.09833	0.188911	0.188911	0.188911	0.188911	0.188911	0.188911	1	1	2	2	0	0	0	2	1
gi|172035751	ref|YP_001802252.1 S-adenosyl-L-homocysteine hydrolase [Cyanothece sp. ATCC 51142]	40	0	-1	-1	-1	-1	-1	-1	0.25634	3.15232e-05	1.20785e-10	7.17289e-08	2.47281e-10	8.65646e-09	3.03191e-05	-0.275903	-1.39659	-2.45255	-2.12493	-2.4537	-2.06501	-1.43354	1	1	1	1	1	1	1	2	2	2	2	2	2	2	2
gi|172035756	ref|YP_001802257.1 hypothetical protein cce_0840 [Cyanothece sp. ATCC 51142]	1	-2	0	-2	-2	0	0	-2	NaN	NaN	NaN	NaN	NaN	NaN	NaN	NaN	-0.782507	NaN	NaN	-0.821637	0.227363	NaN	0.0185317	0.188911	0.0185317	0.0185317	1	1	0.0185317	2	0	1	0	0	2	2	0
gi|172035757	ref|YP_001802258.1 pyridine nucleotide transhydrogenase beta subunit [Cyanothece sp. ATCC 51142]	3	0	0	-1	-1	-1	-1	-1	0.0966925	0.793872	0.000268307	0.000145282	0.00585821	0.0496076	0.00033951	-0.599397	-0.232534	-1.60177	-1.79013	-1.04079	-0.699566	-1.58476	1	1	1	1	1	1	1	2	2	2	2	2	2	2	2
[truncated: 1,096 more rows]
